# Supplementary material for: CAA proteomics meta-analysis reveals novel targets, key players, and the effects of sex, APOE, and brain region in humans
Source: Acta Neuropathol. 2025 Apr 29;149(1):40. doi: 10.1007/s00401-025-02886-3 (PMC12041165; doi:10.1007/s00401-025-02886-3)
Supplement: Supplementary file 1 — Supplementary file1 (XLSX 2750 KB) [file 401_2025_2886_MOESM1_ESM.xlsx]

## Sheet: Zellner Leitner Aligned Zscores
UniProt Accession	Protein_ID	Genes	Names	z_CAA 1	z_CAA 2	z_CAA 3	z_CAA 4	z_CAA 5	z_CAA 6	z_CAA 7	z_CAA 8	z_CAA 9	z_CAA 10	z_CAA 11	z_CAA 12	z_CAApos_AD_R1	z_CAApos_AD_R2	z_CAApos_AD_R3	z_CAApos_AD_R4	z_CAApos_AD_R5	z_CAApos_AD_R6	z_AD 1	z_AD 2	z_AD 3	z_AD 4	z_AD 5	z_AD 6	z_AD 7	z_AD 8	z_AD 9	z_AD 10	z_AD 11	z_AD 12	z_AD 13	z_AD_R1	z_AD_R2	z_AD_R3	z_AD_R4	z_AD_R5	z_AD_R6	z_CAAneg_Control_R1	z_CAAneg_Control_R10	z_CAAneg_Control_R2	z_CAAneg_Control_R3	z_CAAneg_Control_R4	z_CAAneg_Control_R5	z_CAAneg_Control_R6	z_CAAneg_Control_R7	z_CAAneg_Control_R8
P24821	P24821	TNC	Tenascin	2.73822	1.94246	3.50171	4.31898	4.74912	5.82446	4.42651	0.759577	1.7489	0.566014	2.9963	3.13609							3.75501	4.68352	5.87029	4.34116	2.88894	2.28836	1.06513	2.56277	2.43676	4.15777	3.89605	4.83652	4.06815
O00232	O00232	PSMD12	26S proteasome non-ATPase regulatory subunit 12	1.88184	1.39182	3.05033	-2.52829	1.46721	2.71109	-0.530539	0.864116	2.33416	0.185635	1.73106	0.637956	0.029558	-3.28104	0.819451				2.3494	2.67391	0.754153	1.64436	2.46907	2.06513	2.41711	2.41573	1.82603	2.98984	1.07025	2.01306	1.25463			-0.555369	-0.143236			0.51501		-0.22873		1.21697	-0.0196627		-1.48359
P11216	P11216	PYGB	Glycogen phosphorylase, brain form	1.56783	2.03747	2.5071	-0.556705	1.12056	1.70201	-1.58543	0.785109	2.03747	0.0471114	2.03747	1.88092	0.266259	0.661688	1.43364	-0.299209	-1.93873	-2.0554	2.3101	1.68377	1.39236	2.70462	0.746114	1.75058	2.42527	1.74908	2.57904	1.09279	2.57769	2.13688	1.47626	1.19318	0.999013	1.69183	-0.985452	1.83894	-0.123617	0.499996	-0.353215	-0.176074	0.18131	-0.37273	1.22683	0.159283	1.11366	-2.37538
P48643	P48643	CCT5	T-complex protein 1 subunit epsilon	1.21855	1.49617	1.84319	0.142764	1.25325	1.04503	-0.967722	0.108061	0.281574	0.177466	1.84319	0.836817	-0.10846	-0.219392	-0.405071	-0.823644	-5.0079	-3.23953	2.14995	1.73563	1.07103	1.55173	1.47103	2.16121	1.96201	2.21537	1.98524	1.2439	0.697702	1.51275	1.33562	0.205861	-0.584135	-0.552301	-0.437668	-3.21217	-1.34024	0.43111	-1.15244	1.27604	-0.652357	-0.828605	0.655917	1.4365	0.665008	-1.17346
P17980	P17980	PSMC3	26S proteasome regulatory subunit 6A	1.09995	1.87503	1.92348	-2.96925	1.72971	1.77815	-1.61285	-0.498663	0.324865	0.227979	1.39061	1.43905	-0.263071	-0.0936117	0.101433	-0.196513	-0.144951	0.64675	1.62535	1.47024	1.35831	1.86172	1.73234	1.25109	1.21513	1.13555	1.46062	1.60271	1.03378	1.94687	1.52848	1.58907	-0.289948	-0.853346	-1.42858	0.587477	0.118799	0.416231	-1.13176	0.0658977	-1.09462	-1.14214	0.93779	1.33937	0.336312	1.18887
O76054;Q9UDX4;B5MCN3	O76054	SEC14L2	SEC14-like protein 2	2.45692	0.476633	2.68088	-1.3622	1.26639	2.6573	-1.48008	1.04243	0.0404987	0.276247	1.73789	1.51392	1.18113	1.01279	1.21402	1.25301	0.437005	0.237408	2.17193	1.9082	1.71312	1.72897	0.729204	1.36941	2.00593	1.46183	2.07607	0.469021	2.37662	1.34536	2.0046	0.708921	0.944672	1.01171	1.06308	0.871062	-0.0294045	0.726946	-0.443553	0.625671	0.285461	0.526023	0.827528	-0.0522124	0.259868	-2.5971
P46779	P46779	RPL28	60S ribosomal protein L28	-2.32199	-1.64625	-2.71183	1.08267	-1.46433	-1.62026	0.796779	-0.736614	-1.49032	-0.112861	-2.45193	-0.840572	-3.00154	-0.642769	-2.38168	-1.1433	-6.70433	-4.13738	-2.11247	-1.73753	0.100924	-2.61409	-1.45388	-2.02109	-2.47168	-1.38629	-1.98697	-1.52851	-1.83593	-1.12535	-1.37772	-1.46949	0.499066	-2.46029	1.3533	-0.544241	0.377773	0.522546	-0.625757	-0.32529	0.0368041	1.08248	-0.207796	1.45182	-0.0248963	-2.19612
P43686	P43686	PSMC4	26S proteasome regulatory subunit 6B	1.42581	1.68951	1.80937	-0.923447	0.658709	2.04909	-0.659754	0.251184	0.634737	-0.563866	1.56965	1.32993	-0.469105	-1.10487	-0.262074	1.26908	-1.92824	-1.83686	2.22151	1.33535	1.80605	1.04398	1.13986	1.15013	1.98279	1.35677	1.09831	1.19424	1.20255	1.8093	1.37972	0.27383	0.618525	-0.511522	0.620054	-1.96502	-0.521488	-0.684486	0.0715395	0.405722	-0.142681	-0.632253	-0.749612	0.870244	0.12755	2.14698
Q9UJZ1	Q9UJZ1	STOML2	Stomatin-like protein 2, mitochondrial	-1.48698	-1.64085	-2.75639	-1.14078	-3.14105	-3.14105	-1.17924	-0.948444	-0.986911	0.705631	-1.87165	-1.33311	1.24337	0.448108	0.0630764	-1.20882	-4.24236	-2.14986	-2.08731	-2.18066	-1.82184	-2.21618	-1.06274	-2.3959	-1.18846	-2.09598	-1.59235	-0.725084	-0.563546	-1.22927	-1.244	0.705496	0.588499	-0.0373611	0.970036	-2.16065	-0.982776	0.905657	-1.0113	0.7062	0.0393843	0.143368	0.430369	0.661265	1.10432	-1.91165
Q96FJ2	Q96FJ2	DYNLL2	Dynein light chain 2, cytoplasmic	-1.05982	-1.12226	-2.18369	-0.653977	-2.24613	-3.40122	0.313803	-0.653977	-0.841289	0.220147	-3.08904	-1.49688	0.106927	-0.188223	0.138976	-0.121523		-1.54832	-2.83356	-2.42098	-1.42987	-2.04366	-1.70585	-2.22449	-1.68406	-2.86358	-2.16457	-1.65497	-0.0691401	-0.877802	-0.600644	-0.427417	-1.15962	-0.43931	-0.685366	-1.70291	-1.73084	0.0257248	1.17349	0.300532	0.235982	0.401085	-0.167321	-0.632695	-0.128028	-2.35655
Q53RD9	Q53RD9	FBLN7	Fibulin-7		-1.2427	-1.22321	2.32248	0.189218	-1.22321	-0.0348228	2.87771	-0.551092	0.228182	-0.375755	0.598337	2.07243	2.79702	1.30839	2.53148	1.6626	2.94724	-2.0301	-0.297816	-1.70488	-1.46111	-2.48217	-2.19641	-1.95061	-2.19599	-2.25838	-0.331404	-1.85263	-0.753167	-1.27167									-0.494799	-1.13557		0.553823		1.07654
P78371	P78371	CCT2	T-complex protein 1 subunit beta	1.55441	0.94642	1.59017	-0.198031	1.05371	0.803363	-2.16506	0.553015	0.588779	0.15961	1.44712	1.19677	-0.00866403	0.0464094	0.336956	-1.34919	-4.54715	-3.64654	1.67985	1.20721	1.28211	1.76382	1.01835	1.6289	1.71231	1.49326	1.89038	-0.0214961	1.36286	1.56604	1.96266	-1.4427	-0.204593	0.048974	-1.38518	-1.5805	-0.982849	0.112333	-0.748591	0.605137	1.52832	1.3318	-0.207974	-0.541545	0.508938	-1.24011
P00568	P00568	AK1	Adenylate kinase isoenzyme 1	1.79315	1.3159	2.4211	-0.831696	1.32846	2.25783	-0.881932	0.449328	1.42893	0.260942	1.66756	1.52941	1.67529	2.28482	2.73145	-0.995034	1.85657	-0.111326	1.77706	1.90596	1.32663	2.01139	0.777138	1.62232	1.90821	1.51599	1.75395	0.689747	1.40142	1.54944	0.343171	-0.0335731	1.3355	1.87106	-0.850508	0.905756	0.470987	0.31336	-0.290133	-0.742186	0.41612	1.96431	0.312512	-0.601228	0.646337	-1.8219
P62191	P62191	PSMC1	26S proteasome regulatory subunit 4	1.57396	1.55102	1.82624	-0.742505	1.68863	0.931768	-0.559023	0.1061	1.32167	-1.15534	1.3446	1.32167	-0.225341	-0.673489	-0.626968	0.642742			1.02469	1.90616	0.584974	1.39751	1.22209	1.48817	1.60978	1.53269	1.21675	1.44879	1.03403	1.63423	1.09939	0.399902	0.523037	0.130455	0.450767	-0.315886	0.00404427	0.345264	-2.43549	0.471157	0.203469	0.369052	0.710226	1.00673	0.398807	-0.922547
O95373	O95373	IPO7	Importin-7	2.01731	0.693949	2.45305	-0.77466	1.51702	2.71127	-0.54872	0.645534	2.01731	0.968305	1.9689	1.37177	0.0370747	-0.721661	-0.188543	-0.138129		-3.10988	2.14049	1.63227	0.562588	1.64233	1.69341	1.63021	1.90393	2.01157	1.2559	0.483377	0.991808	1.28905	0.779293	-1.90273	-0.0695535	-0.798749	0.297504			-0.0786797		-0.296423	-0.905273	-0.485123	-0.465844	-0.346204	0.241792
P24534	P24534	EEF1B2	Elongation factor 1-beta	1.59096	0.53808	2.03494	0.512709	1.54022	1.6417	0.144836	0.0433544	1.50216	-1.42814	1.66707	1.73049	-0.736661	-2.21988	-0.38029	-0.268592	-5.98329	-4.67777	1.86244	1.9411	2.49209	1.70793	0.457366	1.28733	1.94307	1.28997	1.42392	0.161095	1.43541	1.42185	1.2075	-0.428445	-1.2248	-1.1477	-5.67355	-2.92926	-2.29783	-1.50024	-0.883707	0.819975	-0.12632	-0.663109	1.0875	0.878682	0.147938	-1.07096
O15240	O15240	VGF	Neurosecretory protein VGF [Cleaved into: Neuroendocrine regulatory peptide-1	-0.762878	-0.480423	-2.37454	-1.94254	-1.6767		-0.25612	-1.52717	-0.638266	0.383558	-2.56561	-1.05364	-0.120973	-0.154008	-1.57879	-0.146196	-7.45245	-3.34985		-1.37373			-0.607628	-1.75934	-1.9795	-2.13435	-1.48959	-1.42584		-2.52711	-1.68319	-1.77844	-1.15798	-2.73748	-0.0132368		-2.49322	0.874392	-2.1957	1.2336	-0.0684317	-0.38698	0.577081	0.202029	0.866177	-0.608815
Q15046	Q15046	KARS1	Lysine--tRNA ligase	1.1189	0.908342	1.1189	-0.214658	0.814759	1.61022	0.674384	0.744571	1.23588	-0.238054	1.02532	1.09551	-1.14842	-0.778519	0.320689	0.425014	-2.61001	-1.97045	1.01287	1.26392	1.99486	1.08542	1.11487	0.544682	1.18449	1.92285	1.06727	1.4496	1.03838	1.48755	1.68228	0.449081	-1.57391	-1.7504	-0.414565	-1.77309	-0.0181476	-0.448017	1.01565	0.00900928	-0.664371	-0.700856	1.82358	0.370094	0.129767
O60825;Q16875	O60825	PFKFB2	6-phosphofructo-2-kinase/fructose-2,6-bisphosphatase 2	1.79463	1.10238	3.33735	-0.638129	1.73529	2.07153	0.251904	-0.559015	1.89352	1.12216	2.52643	1.9133	1.46483	1.10248	1.28873	0.747301	0.750937	0.438696	1.94481	1.82217	0.476178	2.28417	0.699002	1.76358	1.38623	1.22636	0.954344	2.1342	2.44562	1.05631	0.650888	0.0441509	0.509984	0.0973336	-0.865106	-0.231679	-1.01244	0.853348	-1.57398	-0.112774	0.283952	1.08955	0.794703	0.52518	0.0646546	-1.8978
Q9UMX0	Q9UMX0	UBQLN1	Ubiquilin-1	3.27861	2.55256	1.19727	-3.44944	1.14887	-0.642051	0.664835	-1.80373	1.6329	1.6813	1.39088	1.77811	-0.479879	-0.349124	-0.474065	-0.438083			1.01113	1.98703	0.0234851	3.57788	2.10512	3.88828	2.70389	0.927906	2.12315	1.75103	1.4067	1.32303	0.766075	0.544419	-0.608164	-0.855661	0.93773	-0.302467	-0.679863	0.562734		0.453067	-0.440206		0.449076	-0.651922	0.296181	1.30049
P16152	P16152	CBR1	Carbonyl reductase [NADPH] 1	1.77358	0.633491	2.43363	-1.09664	1.40355	2.17361	-0.576602	0.283464	1.18353	0.0534464	1.83358	1.55356	-0.106265	-0.0972096	0.487801	0.934698	2.15153	-1.07906	1.74888	1.42506	1.24902	2.00339	0.602931	1.48844	1.64139	1.51969	1.32721	0.641554	1.01798	1.33962	0.879314	1.8781	1.10286	1.4411	-0.0535379	2.42327	-0.756322	-0.518364	-0.509106	0.217389	-0.026255	-1.22538	0.184652	1.6606	-0.421216	1.68818
P62753	P62753	RPS6	40S ribosomal protein S6	-2.25241	-2.15688	-1.89415	1.42574	-1.20151	0.924174	0.78087	0.0882301	-0.556641	-0.652178	-1.34482	-0.532757	-2.17836	-1.34065	-1.32625	-0.465832	-0.450714	-2.59629	-1.33075	-1.57869	-0.747933	-3.1495	-0.379477	-1.30888	-1.76	-2.01888	-1.57471	-0.572887	-1.93331	-1.11403	-1.85653	0.538249	0.25922	-0.666562	0.888554	-0.388108	-0.422987	-0.493363	0.393737	-1.80797	-0.760082	-0.0797325	1.10605	1.42234	-0.353073	1.06515
P30043	P30043	BLVRB	Flavin reductase	1.4048	0.478292	1.69921	-0.526151	1.37883	1.88105	-0.70799	1.34419	1.04979	0.149251	1.43944	1.62128	-0.638915	-0.0451149	-0.758265	-0.0420105	0.312501	1.13801	2.24543	1.8608	2.08327	1.49417	-0.0206035	1.19149	0.904078	1.35676	1.54382	0.53225	1.33811	2.30487	2.04168	0.353102	0.490896	-0.461833	-0.206798	-0.837147	1.10739	-0.478884	0.148518	-1.40134	-0.62569	0.103841	-0.961193	1.09948	0.305558	2.02712
P62333	P62333	PSMC6	26S proteasome regulatory subunit 10B	1.637	2.4576	1.36346	-3.50544	1.85582	1.85582	-0.441861	0.0504997	1.19934	2.67642	1.47288	0.433447	-0.667649	0.31407	0.261596	-0.366726	-2.83153	-2.47088	0.0775526	0.636486	2.59348	1.955	1.23697	0.5643	1.54304	1.59676	1.85474	1.16539	1.69545	1.8543	2.27811	-0.335464	0.147392	-0.807988	0.946405	-0.845886	-1.62819	0.39597	-0.742128	0.193015	0.741306	1.76341	0.303015	0.122896	-0.126135	-0.63343
P62195	P62195	PSMC5	26S proteasome regulatory subunit 8	1.87909	1.11335	1.75147	-2.54521	0.560308	1.11335	-0.928639	-0.715932	1.41114	-0.588308	1.32605	0.94318	0.0648593	-0.252927	-0.118187	-1.16886	-2.02716	-2.87374	0.828473	1.33892	1.52522	1.14532	1.35894	0.660032	1.28205	1.24779	1.16876	1.50739	1.76707	1.29753	0.876655	-0.561197	-0.07405	-0.0994939	0.207426	-0.740149	-0.685386	0.0448063	-1.11619	0.34053	0.777781	1.26454	0.662916	-1.6023	1.04662	-1.11157
P42677	P42677	RPS27	40S ribosomal protein S27	-2.1755	-1.55432	-3.62491	1.80004	-1.01597	-1.63714	1.51015	0.764742	-1.01597	1.3031	-2.67244	-2.13409	-1.03167	0.518083	-1.33397	-0.392778	-1.36111	0.228378	-3.23979	-2.2858	0.62471	-3.81214	-1.50156	-3.65561	-3.02513	-1.18325	-2.17302	-0.920856	-1.21728	-1.49101	-1.29007	-0.632063	-0.160491	0.216668	1.28701	0.0327692	0.398124	0.155362	-1.59437	0.198397	0.15531	1.24901	0.729015	0.82939	0.73479	-1.10019
Q9UK22	Q9UK22	FBXO2	F-box only protein 2	2.15713	0.92218	1.86655	-0.763165	0.864064	2.15713	-0.559761	0.936709	0.965766	-0.123896	1.88108	1.082	0.576483	-0.496257	0.728667	-1.02384	-2.28057	-4.72787	1.42627	2.10809	1.24618	1.82385	0.97736	1.62898	1.17695	0.319314	1.75959	0.421115	1.80212	1.05835	1.84008	0.610464	0.379733	0.85081	-2.87599	-1.51425	-2.25566	0.894089	-1.48419	0.630946	0.851317	-0.346974	1.6272	0.118233	-0.581904	-1.23799
P62913	P62913	RPL11	60S ribosomal protein L11	-2.57187	-1.8422	-3.26983	1.39376	-1.49322	-1.49322	1.29859	-1.58839	-0.731817	-0.478016	-1.81047	-1.33459	-1.14167	-1.02513	-0.911554	0.229257	-2.18342	-1.79301	-2.82252	-2.49207	0.00142906	-2.87494	-0.391619	-2.93867	-2.40366	-1.93098	-1.92567	-1.06018	-1.47346	-1.17015	-0.511449	0.084402	-0.11296	-0.748173	0.208148	0.402682	-0.430749	0.337733	-2.40703	1.00978	-0.188199	-0.0133009	0.659071	1.09547	-0.299869	0.286444
P51178	P51178	PLCD1	1-phosphatidylinositol 4,5-bisphosphate phosphodiesterase delta-1	1.49048	0.458567	2.78422	0.0735238	1.6599	3.64672	0.273746	0.689592	1.02843	-0.0188865	1.95253	1.52128	0.454683	2.29104	2.57783	-0.802955	3.22893	1.66907	2.493	1.88356	2.67315	1.84908	0.159748	1.11612	1.56907	1.29866	1.48631	0.516868	1.65521	0.778827	1.26799	1.58594	1.9487	2.05839	-0.797031	2.48938	1.99386	-0.154927	-0.975877	-0.946807	0.00517281	-0.486286	1.54385	0.316145	0.678344	1.41499
P21912	P21912	SDHB	Succinate dehydrogenase [ubiquinone] iron-sulfur subunit, mitochondrial	-0.61348	-0.397776	-2.37507	-3.30979	-1.97961	-4.81972	-0.325874	-3.38169	-1.29654	1.57952	-1.97961	-0.865135	0.41991	0.0752442	0.20398	-0.11992	-1.76359	-1.19893	-3.1968	-2.31512	-2.6009	-1.29076	-0.99299	-1.47994	-0.661541	-1.55993	-1.30505	-1.01174	-0.0200626	-1.62038	-3.36063	0.277531	0.0187807	-0.0416619	0.147829	-0.957429	-0.373034	0.637781	-2.20965	0.737675	0.935941	0.092355	0.620357	-0.290346	0.489775	-1.23461
P49368	P49368	CCT3	T-complex protein 1 subunit gamma	1.45054	0.901796	1.52893	0.0394828	0.666619	1.41134	-1.92032	1.05858	0.157071	-0.705242	1.29376	0.980188	0.0332588	-0.502162	-0.86728	-0.523566	-5.11503	-3.58108	1.71187	0.861771	1.46898	1.54912	1.29655	1.55698	2.17437	1.73916	1.50455	-0.283036	1.10617	1.29204	1.54804	-0.0558544	0.603006	0.701114	0.157636	-1.68615	-1.28222	0.832339	-1.30098	0.729056	0.0910097	-0.948966	0.66037	0.715748	1.35499	-1.30543
O95573;REV__Q9Y6M9	O95573	ACSL3	Long-chain-fatty-acid--CoA ligase 3	-2.61743	-1.8806	-2.58234	-0.898171	-1.42447	-2.86303	-0.371868	-1.81043	-1.63499	-0.196434	-3.74021	-2.61743	0.193468	0.297958	0.389472	-1.01134	-0.824906	-0.993784	-1.58999	-1.71449	-0.128236	-2.73896	-1.73585	-1.64744	-2.0397	-2.77452	-0.800429	-1.69689	-0.305675	-1.89681	-0.611673	-0.364587	-0.0741473	0.832069	-0.310549	-0.20197	-1.04155	1.07546	-0.943728	0.105601	0.0158196	1.56363	0.375963	-1.10674	0.378876	-1.71063
P27824	P27824	CANX	Calnexin	-0.381906	-0.96969	-2.34119	0.872034	-1.32236	-1.67503	1.06796	0.480178	-1.32236	0.793663	-1.94933	-0.891319	-0.752597	-0.813512	-0.502915	-1.34469	-1.05976	0.153621	-1.67637	-1.02374	-0.718764	-1.49186	-0.667941	-1.91197	-2.34479	-3.01875	-1.39392	-0.904682	-1.02171	-1.32428	-0.772368	-0.687592	-0.408798	-0.92618	-0.0982909	-0.354083	0.135035	0.353064	-2.31761	-1.05186	0.164612	0.617489	0.681532	0.280901	0.0773691	-0.00542944
P22314	P22314	UBA1	Ubiquitin-like modifier-activating enzyme 1	1.46733	0.911069	1.30143	-1.35302	1.12577	1.3795	-1.01146	0.891551	1.26239	0.530467	1.29167	1.2136	0.581543	-0.132363	0.596096	0.152145	-1.38819	-2.50682	1.30728	1.1857	1.14222	1.50689	0.449462	1.50891	1.55763	1.4504	1.48084	0.266208	1.39129	1.42735	1.41867	1.70933	0.591036	0.650658	-0.54035	0.511992	-1.34055	-0.786287	-1.89252	1.09879	0.183737	-0.549442	1.00505	1.13867	-0.0325273	-0.766721
P05186	P05186	ALPL	Alkaline phosphatase, tissue-nonspecific isozyme	-3.74137	-1.41013	-2.23063	0.608536	-0.680808	-1.26687	1.65043	-0.628714	-0.498477	-0.719879	-2.12644	-2.20458	-2.19799	-0.967654	-1.33997	-0.0561987	0.129463	0.2569	-1.06229	-0.819996	-1.5317	-1.86539	-0.0121316	-2.37521	-1.78918	-1.25593	-0.941561	-1.41058	-2.45123	-1.44626	-0.948231	-0.943574	0.0128568	-1.08051	-0.017781	-0.217652	0.395318	-2.43694	-0.0237182	-0.688829	0.130274	1.09052	0.472475	0.589562	0.0790719	0.890225
Q7L5N1	Q7L5N1	COPS6	COP9 signalosome complex subunit 6	2.18024	0.308596	1.52582	0.0337386	1.26405	1.34258	-0.686125	1.04155	0.374038	0.138446	2.21951	1.70906	-0.824057		-0.0970015	0.983441			1.56401	1.98734	0.969938	1.77781	0.653582	1.54823	1.36876	1.4752	1.33102	0.160696	1.02994	1.70395	1.26949	0.820458	0.209498	-0.315856	-0.554529		-0.976703	-0.424099		1.28067	-0.00736776	-1.15125	1.42495	-0.872619	-0.25028
P46109	P46109	CRKL	Crk-like protein	1.77355	0.735435	1.45897	-1.16777	1.03429	1.27022	-1.13631	0.95564	1.44324	0.609603	1.49043	1.4747	1.00822	-0.29798	1.32675	1.08164	-0.683125	-2.04711	1.31746	1.64539	1.41352	1.70931	0.32797	1.40631	1.43352	0.997233	1.4005	0.103157	1.60721	1.58946	1.81406	1.46904	1.03256	0.688954	1.29007	0.434548	-0.887899	0.414195	-1.03287	0.681817	0.0806357	-1.87896	0.964047	1.03564	0.146554	-1.11433
P11217	P11217	PYGM	Glycogen phosphorylase, muscle form	0.688557	0.688557	2.43997	0.0778681	1.14945	2.37083	-1.14351	0.665512	1.2762	0.18157	1.40295	1.71405	0.171014	0.697004	0.829437	-1.38355	0.263818	-2.40819	2.36683	1.17818	1.33037	2.19379	1.13007	0.627328	1.365	1.46979	0.838556	0.753201	1.98854	1.27365	0.568792	0.994674	1.21149	1.14358	-1.11476	1.93975	-0.664125	0.803245	-0.928592	-1.31933	-0.336053	0.712986	1.51855	-0.675312	0.988495	-1.12348
Q14699	Q14699	RFTN1	Raftlin	-1.14557	-2.84994	-2.43255	1.04576	-0.484695	-2.29341	0.280532	0.732712	-0.936875	0.871845	-2.1195	-0.554261	1.02314	0.527835	0.599662	-0.0892636	-1.66271	-0.529051	-3.43547	-1.62993	-1.64877	-2.42527	-2.85056	-1.85675	-2.53342	-1.39935	-0.627163	-1.20844	-0.59303	-0.789035	-0.0429563	-0.43008	0.0692587	-0.410184	-0.698265	-0.116216	-0.228372	0.868317	-1.63062	0.545264	0.26179	1.13799	0.237609	-0.255895	0.221353	-1.87508
P40227	P40227	CCT6A	T-complex protein 1 subunit zeta	1.50977	0.848402	1.44363	0.649992	1.11295	0.782265	-1.53251	0.286242	0.484651	-0.24285	1.5759	1.14602	0.0401415	-0.149874	0.0264405	0.569946	-4.52838	-2.22772	1.20421	1.16298	0.680491	1.12858	0.901403	1.21651	1.88076	1.43735	1.55169	0.621102	0.815353	1.63578	1.39548	1.04878	0.735163	-0.304362	0.0986487	-2.78127	-1.62258	0.110121	-1.85481	0.97247	-0.017281	-0.806384	0.844292	1.36773	0.694585	-0.540584
P63151	P63151	PPP2R2A	Serine/threonine-protein phosphatase 2A 55 kDa regulatory subunit B alpha isoform	1.75504	0.555905	1.99486	-1.10108	0.882941	0.512301	-1.16648	1.16637	1.4062	1.05736	1.71143	1.23178	-0.0241128	0.220107	0.0255961	-0.53589	-2.78751	-1.42948	2.76176	2.18665	0.0626973	1.91296	1.32738	2.08368	1.21297	2.60637	1.39083	0.451818	0.74796	0.582419	2.08202	0.625929	-0.0508408	0.0224551	0.125909	-2.38362	-1.43953	0.519298	-1.02209	1.19166	0.081377	-2.12124	0.53552	0.762768	0.39211	-0.752523
Q14152	Q14152	EIF3A	Eukaryotic translation initiation factor 3 subunit A	1.00751	0.52238	1.75388	0.970197	1.13813	2.22035	0.33579	0.317131	1.6979	0.223836	1.43667	1.25008	0.0469533	0.292776	-1.09977	-1.60397	-2.92191	-2.50929	1.9978	1.55047	2.29932	1.32536	0.585404	1.13044	1.57669	1.85142	1.16847	-0.13367	0.853593	1.70462	1.43557	-0.976283	-0.0582152	0.0342837	-0.40939	0.411239	1.19128	0.780606	-0.626659	-0.733636	0.373569	1.8048	0.421778	-1.10662	0.46963	-1.55278
Q96HS1	Q96HS1	PGAM5	Serine/threonine-protein phosphatase PGAM5, mitochondrial	-1.0129	-1.3377	-2.63688	-2.71808	-2.75868	-6.41262	-0.363312	-2.10909	-1.4595	1.17947	-2.51508	-0.850505	0.62456	0.389317	0.57548	0.541992	1.47151	-0.423286	-3.41382	-2.66312	-3.85261	-2.7177	-2.86974	-1.16479	-0.79218	-2.36776	-0.983349	-0.93945	-0.0404887	-0.850769	-0.680453	0.336523	0.113822	0.130356	0.434139	1.37721	-0.769227	0.497284	-2.44605	0.706256	0.497025	-0.156545	0.470153	0.58431	0.38484
P07900;Q14568;Q58FG0	P07900	HSP90AA1	Heat shock protein HSP 90-alpha	1.50166	0.693606	1.31153	-1.51666	0.955036	1.44225	-1.04134	0.348994	1.3353	0.384644	1.52543	1.59673	0.811527	0.830099	0.536126	-0.569188	-1.81974	-1.56627	1.42395	1.0101	0.836736	1.95536	0.955661	1.56559	1.62974	1.75663	1.45532	0.0814515	0.912436	1.30855	1.25816	0.0896411	0.293452	-0.199052	-0.691952	-0.971891	-0.228215	1.15426	-1.52347	0.552282	0.787934	0.438228	0.366093	-0.174965	0.216097	-1.99629
P28482;Q16659;P31152	P28482	MAPK1	Mitogen-activated protein kinase 1	1.19129	0.608215	2.48863	-0.499627	1.6869	2.19709	-0.557934	0.608215	0.477023	-0.878626	1.54113	0.972637	1.61944	0.0969072	2.67585	2.94036	0.663642	-0.214525	2.37626	1.80686	1.73134	1.8785	0.183595	0.872891	1.24453	0.942716	1.39232	0.13936	1.89598	1.17115	2.03382	2.57214	-0.276011	1.66009	-0.277395	0.931004	-0.38264	0.353153	-0.264533	1.06014	-0.76	-2.19375	0.534381	0.641412	1.00863	0.31277
P17987	P17987	TCP1	T-complex protein 1 subunit alpha	1.34014	0.893334	1.40888	0.721486	1.2714	1.13392	-1.37506	0.274681	0.927704	-0.378342	1.71821	1.13392	-0.884736	-2.37045	-0.934955	-2.57781	-8.642	-2.81378	1.23392	1.09041	1.06731	1.5813	0.808428	1.4629	1.55506	1.06852	1.52565	0.0372007	1.30206	1.18895	2.0437	0.93436	-0.812313	-0.262484	-0.62077	-1.85273	-0.896787	0.2038	0.682877	0.525445	-0.175517	0.413075	-0.130375	0.9484	0.513147	-2.58407
P18669	P18669	PGAM1	Phosphoglycerate mutase 1	1.50436	0.901112	1.67327	-1.12581	1.06198	1.14241	-0.651254	0.523075	0.893069	0.0726472	1.31937	1.24698	1.20364	1.16072	1.91467	-0.746167	-0.480007	-1.53511	1.40028	1.43477	1.02791	1.59599	0.457444	1.49335	1.55251	1.65384	1.50012	0.524473	0.963943	0.89677	0.954658	-0.365076	0.131644	0.893767	-0.26595	-0.0583016	-0.225276	0.897523	-1.34063	0.387002	0.904955	0.765867	0.390278	-0.87692	0.056049	-1.8602
P53396	P53396	ACLY	ATP-citrate synthase	1.49176	0.535459	1.7667	-0.707734	1.01361	1.38418	-0.671873	0.451783	1.68302	-0.337167	1.9221	1.34832	0.748105	0.873911	0.326851	-0.146765	-2.11881	-1.41806	1.83688	1.36143	1.08787	2.00647	0.369523	0.983133	1.60689	1.27766	1.28517	0.232816	1.1897	1.37714	1.38646	-0.489019	0.516449	-0.619464	-0.867339	-2.20109	-0.899927	0.686271	-1.81245	0.477818	0.941301	1.10376	0.247421	0.0684612	0.1053	-1.67773
P30044	P30044	PRDX5	Peroxiredoxin-5, mitochondrial	1.47857	1.25221	2.34919	-1.7253	0.886552	1.0955	-0.75021	-0.715386	0.973614	-0.297489	1.77458	0.973614	0.470536	0.563994	0.827712	0.746909	0.209115	-0.880524	1.98116	1.31821	0.729934	1.83451	1.26856	2.24405	1.70179	1.12753	1.33391	0.336053	1.01461	0.797307	0.725441	1.88848	0.608717	-0.275128	-0.016898	-0.153985	-1.74065	-0.272018	-1.06081	1.38147	0.290152	-1.56823	0.447859	1.50251	0.369956	-0.263768
Q16881	Q16881	TXNRD1	Thioredoxin reductase 1, cytoplasmic	1.38546	0.360315	2.19336	-0.84135	1.41941	2.68218	0.0276507	0.713347	1.14785	-0.753092	1.63666	1.16821	-0.381844	-0.354255	0.390792	-1.02106	-0.745528	-6.53212	2.01553	1.84393	1.24302	1.50915	0.440811	1.46418	1.42116	1.66685	1.22347	0.657419	0.344676	1.32533	1.13798	0.432562	0.677616	0.221325	-0.693417	-0.82898	-1.53713	-0.859295	0.354025	0.38311	1.18758	1.14077	-1.2965	-0.283474	-0.887795	1.29143
Q15417	Q15417	CNN3	Calponin-3	1.32823	0.00722461	1.89437	0.255985	1.61988	2.58919	-0.0785549	1.17383	1.42259	-0.1386	1.48263	1.85148	-0.19023	-0.0891567	1.23331	-0.505253	0.0100101	-1.34557	2.42352	1.42327	1.95687	1.80149	0.288968	0.940381	1.50418	1.66403	1.24531	-0.17924	0.842557	1.93926	2.00147	-0.37586	-0.373526	0.338605	0.358224	-0.786412	0.200532	0.749716	-0.848749	-1.86508	-0.672639	0.827254	0.737388	-0.736192	1.38562	0.151204
P09211	P09211	GSTP1	Glutathione S-transferase P	0.734749	0.688642	2.16407	0.104619	1.96427	2.67124	0.750118	-0.264237	1.65689	-0.294975	1.07287	1.14971	-0.261455	-1.96641	0.850495	1.04028	1.20267	1.46253	3.58964	1.8117	1.92091	2.53234	0.384953	0.768615	2.89304	1.59985	1.05034	0.332613	1.40024	1.09487	0.840358	2.07708	0.338946	0.0107407	-1.70074	0.567414	1.16779	-1.0851	0.267905	-0.767989	0.817145	0.170077	0.680667	-0.482828	-1.80774	0.926979
Q9UJ70	Q9UJ70	NAGK	N-acetyl-D-glucosamine kinase	1.97368	0.947178	2.62996	-0.230769	1.87271	3.48818	-1.86307	1.30056	0.358205	-1.0385	2.78141	2.02416	-0.887306	-0.824106	0.44752	0.0618044	-0.417404	-1.90642	2.54425	2.52464	1.77	2.12922	0.069877	1.48037	0.656377	1.68138	1.72381	0.703321	0.821	0.908187	2.52382	0.323812	0.0625372	-0.0016438	-0.383411	0.854062	-1.32397	-1.37767	0.154496	-0.53671	-1.42247	0.519041	-0.226906	1.27559	0.25011	1.63754
P14314	P14314	PRKCSH	Glucosidase 2 subunit beta	-2.92841	-2.00916	-3.01596	-0.477079	-1.57143	-2.66577	0.310849	-0.739722	-1.83407	-0.0393411	-2.92841	-2.14048	-0.392095	-0.0246613	-0.272287	-1.04036	-2.62336	-2.04342	-1.69038	-2.56276	0.0632688	-2.98938	-1.39057	-3.24168	-1.65504	-3.17384	-2.26009	-2.19546	-1.59653	0.0236101	0.154651	-1.46323	-0.556976	-0.1393	-1.22273	0.0399917	1.04614	0.440284	-1.60147	-0.0107736	0.658062	1.76493	0.503629	-0.998842	0.339109	-1.15061
P50991	P50991	CCT4	T-complex protein 1 subunit delta	1.51584	0.795745	1.60226	0.075646	1.45824	0.709333	-0.932492	-0.0107658	1.28541	-0.0683737	1.45824	0.939765	-0.0329712	-0.525417	-0.0736133	-0.384038	-4.59751	-4.08403	1.47377	0.868222	0.680456	1.67591	0.980594	1.39048	1.54839	1.01267	1.45558	0.246761	1.36719	1.18512	1.35514	0.228333	-0.664542	-0.69098	-0.0703794	-1.7595	-0.96653	0.686218	-1.1758	0.414822	-0.310596	-1.01324	0.739769	1.82396	0.562979	-1.15317
P46108	P46108	CRK	Adapter molecule crk	1.3439	0.553029	1.89642	-1.16954	1.58224	1.96142	-0.736192	0.553029	1.5389	0.000505685	1.02972	1.5389	0.214663	1.43887	-0.124064	0.279677	-2.32682	-1.90114	2.3111	1.00674	1.54485	1.96375	0.436465	0.99713	1.60752	1.75904	1.02969	0.0167976	0.721258	1.98151	1.85258	-0.062929	0.344253	0.256004	0.889162	0.0953942	-0.70241	0.621104	-1.87298	0.199405	1.10679	0.686631	0.674861	0.54685	0.0357342	-1.55481
P08195	P08195	SLC3A2	4F2 cell-surface antigen heavy chain	-1.43101	-0.80847	-2.20919	0.561126	-1.39989	-1.182	1.27705	-1.39989	-1.77341	-0.310435	-2.24032	-1.15087	-0.97606	-2.59635	-1.35222	-0.502294	-3.83415	-4.60026	-1.60239	-0.957784	0.0961534	-1.91351	-0.737965	-2.0881	-1.30267	-1.9507	-1.45769	-1.40318	-1.8935	-1.00166	-0.569911	1.59595	-0.862927	-0.857357	0.0921062	-0.057935	-1.53198	0.267765	-0.502149	1.13768	0.502884	-1.4991	0.976868	1.16011	-0.530733	-1.51652
P26641	P26641	EEF1G	Elongation factor 1-gamma	1.44516	-0.458839	1.60721	-0.519605	1.18184	1.24261	-0.418328	0.837503	0.736226	0.209587	1.46542	1.83002	-0.95966	-0.136738	-0.718188	1.43162	-6.57523	-6.92509	1.53491	1.43437	2.70937	1.88236	0.0547286	1.20504	2.3278	1.5059	0.955967	-0.659811	2.20789	2.29051	2.2317	2.03482	-0.250739	-1.08538	0.434688	0.681224	-0.578641	-0.0378001	-1.09899	0.0241997	-0.721273	-0.0878895	1.26309	1.97073	-0.783663	0.453202
P48147	P48147	PREP	Prolyl endopeptidase	1.46509	0.37994	1.74513	-1.70636	1.12205	0.961023	-1.10427	0.652979	1.61912	0.316931	1.4721	1.35308	-0.0905279	-0.291703	0.430623	0.821473			1.43439	1.51519	0.975001	1.69702	0.610893	1.57708	1.59972	1.29887	1.39139	-0.265767	1.28642	1.37793	1.3491	0.322932	-0.0952862	0.864336	0.33559		-1.16312	0.364304	-2.48765	0.857688	0.625557	-0.00251218	0.727031	-0.123373	-0.0412478
O15371	O15371	EIF3D	Eukaryotic translation initiation factor 3 subunit D	1.01097	0.63414	1.3275	0.935602	1.41794	2.35247	0.0915088	-0.632	1.25214	-1.47609	1.28228	0.619067	-0.507838	-0.27191	-0.411993	-0.614333	0.716445	0.811679	1.78187	1.32037	1.96807	1.00059	0.471762	1.04287	1.45254	1.74295	0.930828	0.26927	0.991334	1.46834	1.13144	0.385317	0.324284	0.456664	0.256265	0.904271	0.783024	-0.0672311	-0.3562	0.399978		-2.04833	0.482929	0.88803	0.700823
P62280	P62280	RPS11	40S ribosomal protein S11	-2.67694	-1.37947	-2.6515	0.782993	-0.921533	-1.73564	1.36813	0.172416	-1.60843	0.350501	-2.49886	-1.43035	-2.468	-1.77174	-3.2494	-1.20235	-4.8349	-1.82143	-2.48056	-2.11642	0.470162	-2.52548	-1.56787	-2.56145	-2.41523	-1.47907	-1.04247	-1.21155	-1.02918	-1.14975	-0.222692	-0.608327	-0.372069	-0.165016	1.51795	1.48813	1.10443	0.0652986	-1.6343	-1.25788	-0.929992	1.65977	0.532207	0.584829	0.334702	0.024973
P62244	P62244	RPS15A	40S ribosomal protein S15a	-2.23283	-1.11388	-2.97879	1.55027	-0.794183	-0.820825	0.910876	-1.14052	-1.30037	0.457969	-2.33939	-0.847466	1.04724		0.129078	1.50045		1.99685	-3.78337	-1.90343	0.0893153	-2.08466	-0.573329	-3.06069	-2.44978	-1.7999	-1.47309	-0.979064	-1.52477	-0.908122	-0.422379	0.508548	0.0787768		0.523129		1.14375				-1.78256	0.616858	0.347138	-0.546516	0.469155	0.895924
Q9NX63	Q9NX63	CHCHD3	MICOS complex subunit MIC19	-0.737833	-0.852453	-1.79807	-1.51152	-2.17059	-3.86125	-0.680522	-0.33666	-1.62614	1.15341	-1.45421	-0.623212	1.20907	0.602621	1.04185	0.0921108	-1.51482	-0.237365	-2.60344	-1.7859	-2.27256	-0.789182	-1.34924	-1.28841	-1.06403	-1.27984	-0.786214	-1.19122	-0.135678	-1.17857	-0.883336	0.299482	0.406433	0.802989	0.194304	-0.836219	-0.443715	0.860822	-0.885741	0.977516	0.514507	0.0402479	0.659053	-0.390445	0.835018	-2.18864
P27361	P27361	MAPK3	Mitogen-activated protein kinase 3	1.38095	0.744801	1.82737	-0.750706	0.94569	2.0171	-0.560978	1.71576	1.29167	-0.639101	1.1689	1.26934	1.42642	0.493855	1.94415	0.13229	-0.719899	-2.42737	1.10277	1.60169	1.13754	1.58781	-0.010525	1.459	1.05984	0.862468	1.33813	0.600801	1.23584	1.72548	2.47014	2.27534	-0.426009	2.52813	-0.380149	1.37584	-1.39608	0.0929093	-0.579312	0.617457	-0.982792	-1.68219	1.31795	-0.291788	1.57019	0.276435
P09936	P09936	UCHL1	Ubiquitin carboxyl-terminal hydrolase isozyme L1	1.68694	0.713345	1.57103	-2.15334	1.26196	0.751979	-0.6775	0.782887	1.25423	-0.020712	1.71012	1.40104	0.144822	-0.224963	1.19	-2.17617	-4.58547	-2.77735	1.18334	1.5223	0.712234	1.90056	0.406734	1.75829	1.38975	1.0775	1.76184	0.416634	0.696287	1.1114	1.56577	-0.0345868	-0.902875	0.618198	-1.93387	-4.19084	-1.83647	0.718836	-1.85377	1.52061	0.321261	-0.644258	0.375415	-0.0571408	0.86024	-1.15059
P84098	P84098	RPL19	60S ribosomal protein L19	-1.98123			1.21662	-0.555679		0.638698		-0.555679	-0.671264		-1.32624	-2.0557	-0.182813	-1.37804	-1.01353	-2.47614	-1.87456	-3.7425			-2.03403	-1.05456	-2.65466	-2.61677	-1.56643		-0.990803			-1.12232	-0.931238	0.384019	0.421135	0.959802	1.34257	1.52013	-0.346032	-0.307083	-0.623832	-0.49741	2.2087	0.226434	0.269628	0.925986	-0.395991
P08237	P08237	PFKM	ATP-dependent 6-phosphofructokinase, muscle type	0.668007	1.17908	1.95515	0.34622	2.27694	1.23587	-1.47093	0.194791	1.42515	-1.20593	1.04658	0.76265	-0.57137	-0.203834	0.407162	1.92774	-4.1397	-0.729345	1.92908	0.929035	1.90804	2.39295	1.14563	-0.670682	3.44949	1.68569	0.988426	0.465932	1.72027	1.83291	1.83116	1.28155	0.5643	0.431071	-0.446093	-0.391194	-0.387045	0.501648	-1.56302	0.447497	0.0992895	-0.774233	1.4825	0.646084	0.770085	-1.50909
Q9Y570	Q9Y570	PPME1	Protein phosphatase methylesterase 1	1.6716	1.07742	1.44307	-0.805686	0.967722	0.940298	-0.842251	0.053594	1.50706	0.784896	0.995146	0.986004	-0.582039	-0.687961	-0.825826	-1.63046		-0.319325	1.25308	1.34079	0.428968	1.48223	0.809176	1.21096	1.30124	1.0307	1.16837	0.893287	1.53775	0.798831	1.06547	0.191307	-0.0320887	0.3635	0.181702	-1.43274	-0.882304	1.18147	-0.753843	1.2187	-0.40189	-0.606135	1.20545	-0.875436	0.932363	-0.698747
P62714	P62714	PPP2CB	Serine/threonine-protein phosphatase 2A catalytic subunit beta isoform	1.9462	0.975767	1.97909	-0.817064	1.25538	0.7126	-0.372968	-0.669032	1.69948	-0.636136	1.66658	1.10735	-0.033797	-0.150737	0.826128	0.625276	-3.19316	-5.0459	1.49028	1.6749	0.47615	2.02432	0.711205	1.51972	1.30736	1.06082	1.62016	1.06675	0.955462	0.726402	0.579279	0.299149	0.168157	0.476204	0.235154	-1.94532	-1.45792	0.0725727	-1.54505	1.60044	0.00400699	-0.790464	0.575478	0.708313	0.656037	-1.45832
Q9UKG1	Q9UKG1	APPL1	DCC-interacting protein 13-alpha	1.48765	0.21444	1.5203	-0.253492	1.17207	1.25913	-0.579956	0.540904	1.40059	0.257969	1.36795	1.58559	0.698723	0.817216	0.759279	-0.24678	-1.51484	-0.680398	1.56738	1.03429	1.2006	1.5111	0.477962	1.25555	1.59934	1.42476	1.30087	-0.083663	0.904675	1.64719	1.4143	-0.709922	0.236196	0.676185	0.0160303	0.441286	0.422526	0.969458	-1.0355	-0.566225	0.631354	1.43895	0.587755	-0.683745	0.0595681	-1.7961
O00764	O00764	PDXK	Pyridoxal kinase	0.694834	1.05183	1.20484	-2.12292	0.745834	0.924334	-0.97542	0.223083	0.975335	0.516333	1.06458	0.924334	0.806919	0.45001	1.11591	-1.63165	-4.06718	-6.85822	1.14442	1.24157	1.32389	0.860064	0.952336	0.909516	1.41654	1.29745	1.46732	0.679047	0.80113	0.737986	1.08696	-0.160019	1.34656	1.12939	-0.0864213	-1.05113	0.145514	0.817206	-0.953413	-0.0572401	0.438823	0.687018	0.503474	0.469512	0.303343	-2.4737
P84090	P84090	ERH	Enhancer of rudimentary homolog	-1.42139	-0.691335	-1.74586	0.951288	-0.802871	-1.34027	0.687658	-0.691335	-0.762312	-0.81301	-1.81684	-1.38083	-2.81461	-2.35237	-2.04834	-1.62217	-1.49029	-0.559073	-1.4452	-1.53221	-0.822691	-1.35431	-0.427411	-1.89068	-1.09561	-1.31501	-1.49481	-0.626517	-0.857901	-0.85576	-0.913265	0.135576	1.08141	1.25837	0.0318289	0.166814	0.10325	-0.9732	1.89457	-0.795393	-0.213246	-0.84225	0.175226	0.805359	0.264304	0.909347
Q9UMY4	Q9UMY4	SNX12	Sorting nexin-12	1.36241	0.457077	1.59604	-0.808437	1.11904	1.27479	-0.720825	0.311056	1.21639	-0.15621	1.29426	1.28453	2.04854	2.32066	2.04854	-0.101405	1.13888	-2.00145	1.44526	1.5894	1.20942	1.31963	0.740038	1.32491	1.3381	1.10863	1.13681	0.388512	0.824949	1.12076	0.679302	0.285042	0.317672	1.80375	1.20084	1.20671	0.42214	1.31335	-1.28753	0.840221	-0.375222	-0.318136	1.03412	-0.0640005	0.739481	-1.74038
Q9NTK5	Q9NTK5	OLA1	Obg-like ATPase 1	1.64428	0.547842	1.68209	-1.26695	0.746335	1.07716	-1.01174	0.604554	1.17168	-1.14407	1.38907	1.44579	0.607685	0.53743	0.721585	-0.452841	-1.54095	-0.485216	1.76535	1.33859	0.590611	1.77912	0.506088	1.23456	1.5987	1.19949	1.34617	-0.0765785	0.918287	1.68458	1.69189	0.256504	0.227458	-0.13783	0.00986469	-1.00249	-0.356237	0.654967	-0.440737	0.33955	0.774467	0.634285	0.465384	-0.167927	0.16246	-2.63496
P60468	P60468	SEC61B	Protein transport protein Sec61 subunit beta	-2.04284	-1.00602	-2.54052	0.735848	-1.71106	-1.1097	0.321118	0.175962	-0.321714	0.424801	-0.923073	-1.13044	-1.69224	1.17257				-0.987474	-1.47943	-1.98793	0.213133	-2.21557	-0.595645	-2.41515	-1.89621	-1.83172	-1.28708	-1.95988	-0.572433	-0.754687	-1.2723		0.861403	-0.0867516	1.34519	0.0353855	1.13883	0.142722	-1.708		0.283367	1.60839	-0.0652138		0.291713	-0.552979
Q15008	Q15008	PSMD6	26S proteasome non-ATPase regulatory subunit 6	0.975858	0.595245	1.10273	-2.49195	1.86396	0.130051	-1.09637	1.56792	-1.30782	0.722116	0.595245	-0.208272	-0.441695	-0.685509	-0.233708				0.927075	0.941086	0.596117	1.26851	0.530909	0.345136	2.01595	1.34826	0.897254	1.03946	1.76525	1.78546	2.21597	0.692391	-0.0569339	0.0761113	-0.06619	0.520076	-1.96155	-0.483596	0.0457321	0.527924		-2.50584	0.485888	0.430758	0.349759	0.546167
O43175	O43175	PHGDH	D-3-phosphoglycerate dehydrogenase	1.69524	0.68002	1.79193	-0.52858	0.86131	2.49292	-0.552752	0.849224	0.643762	0.19658	1.76776	1.22389	-0.602757	-0.181258	0.864773	-0.159386	0.941626	-2.19046	1.59241	1.42834	1.80215	1.41474	-0.336911	1.47434	1.34177	0.958292	1.28593	0.773079	1.80674	0.71649	1.26669	1.59456	1.66816	1.6236	0.652772	2.68339	0.251001	-0.506168	0.412416	0.276178	0.178511	-2.25227	0.607004	0.757019	0.0738728	1.30909
Q15042	Q15042	RAB3GAP1	Rab3 GTPase-activating protein catalytic subunit	-0.722684	0.270193	-1.74759	-2.26004	-2.99669	-3.02872	-1.36325	0.462363	-0.97891	0.398306	-0.146175	-1.93976	0.443884	0.764523	0.94343	-1.14573	-2.85813	-2.93155	-2.99269	-2.06954	-3.15431	-1.61849	-0.726826	-0.993712	-0.488053	-1.53202	-0.501627	-0.955592	-1.11951	-2.08867	-0.265493	-1.04697	0.154259	0.952705	0.274031	0.157997	0.325905	0.459326	-0.959893	0.541927	0.0175596	0.975892	1.08303	-0.120437	0.492066	-2.26771
P62269	P62269	RPS18	40S ribosomal protein S18	-1.87499	-1.11817	-2.72084	0.529021	-0.962355	-1.78595	0.751614	-0.851058	-0.851058	0.529021	-2.09758	-1.05139	-1.7272	-0.883715	-1.38772	-0.242847	-2.88517	-1.2395	-1.83743	-1.6707	-0.296149	-2.5364	-0.244348	-2.06085	-2.37525	-1.10852	-1.92261	-0.51091	-1.30772	-0.887875	-0.50784	-0.477505	0.0201847	-0.937775	1.36464	-2.25518	-0.580863	0.272815	-1.73688	-0.710662	-0.260623	1.27936	0.812888	1.57618	-0.234697	-0.515039
P54578	P54578	USP14	Ubiquitin carboxyl-terminal hydrolase 14	1.31957	0.837004	1.41473	-1.31077	1.12247	1.0613	-0.814604	0.850597	1.0613	0.211704	1.36715	1.14286	-0.374998	-1.29695	0.291079	-2.8416	-0.100989	0.73176	1.3453	1.20437	0.916282	1.37465	0.610213	1.25838	1.18905	1.07809	1.23779	0.24589	1.00264	1.30577	1.19767	-0.0838097	-0.0111278	0.351656	1.11227	-6.14505	0.253086	1.01026	-1.94134	0.385281	-1.37282	0.596316	1.00413	0.127024	0.65169	-0.595483
O43488	O43488	AKR7A2	Aflatoxin B1 aldehyde reductase member 2	2.01544	0.445436	2.01544	-0.53999	2.24927	3.3015	1.46427	0.412032	0.9465	-1.20808	1.21373	-0.606799	2.00893	3.59855	2.47316	2.09734	2.68399	-0.230385	2.75863	2.13164	2.20594	3.05179	0.7073	0.688084	0.982333	0.440133	3.45694	-0.0778838	2.8153	1.26247		0.568096	2.05877	1.61331	-0.239498	2.76323	1.56484	-0.395598	-0.378834	-0.92384	-0.191948	2.46188	-0.943422	0.809403	0.105625	-0.12179
Q15121	Q15121	PEA15	Astrocytic phosphoprotein PEA-15	2.00285	0.573218	1.85535	-1.28758	0.81149	2.20708	-1.53719	1.61708	1.56035	0.19879	1.43554	1.58304	1.34755	0.834001	2.17762	-1.7706	0.185829	0.457437	1.47737	1.62806	1.42077	1.30699	0.00272086	1.17035	1.40057	0.622797	1.76319	-0.0139538	1.23195	2.10863	1.98333	-0.136075	0.0623625	0.485563	-1.83551	-0.472652	-0.213954	0.201823	-1.00286	-0.689587	1.08532	1.48988	0.57261	-0.003067	-0.0479259	-1.9122
Q9C040	Q9C040	TRIM2	Tripartite motif-containing protein 2	1.69473	0.480333	2.23275	-0.103805	0.68017	0.926123	-0.88778	-0.0730612	1.17208	-0.826292	1.66398	1.40266	0.277689	0.213775	0.799639	-0.595259	-1.69275	-2.24453	1.48544	1.67203	0.362083	2.25221	0.381759	1.90477	1.83637	1.06344	0.99918	0.260498	1.72705	0.941834	1.03924	0.172714	0.262729	0.592274	-0.351938	-1.0502	-2.38023	1.09004	-0.857408	1.15061	0.257005	-0.374219	0.550676	0.46745	0.593221	-1.9551
Q16204	Q16204	CCDC6	Coiled-coil domain-containing protein 6	2.25229	0.773481	1.27336	-1.30934	0.294431	-0.142962	-1.18437	1.00259	1.41916	0.294431	1.89821	1.5233	1.04159	0.175556	0.680884	-0.956752			0.641884	1.53027	0.223454	2.01494	0.547111	1.91981	1.03283	0.159255	1.98821	0.927487	1.84054	1.54473	2.01786	0.0677802	-1.89371	0.109252	-0.393641		-2.8599	0.781168		1.05351	0.277995	-0.599376	0.441152	-0.573717	0.607007
Q66K74	Q66K74	MAP1S	Microtubule-associated protein 1S	1.42144	0.687447	1.08939	-0.570821	0.84473	0.302976	-1.14753	0.967062	0.652495	0.2855	1.1593	0.390356	0.824835	1.14817	0.909012	-1.72046		-2.13019	1.02398	1.501	0.799794	1.22764	0.452167	1.38047	1.49095	1.14666	1.49914	0.0916205	1.85649	0.881782	1.44891	-0.306278	-1.50919	0.347688	-0.592558	-2.85082	-0.150994	0.917289	-2.03547	-0.49876	-1.01454	-0.663383	0.87243	0.741366	0.560359	0.709608
Q9UQ80	Q9UQ80	PA2G4	Proliferation-associated protein 2G4	1.38551	-0.114726	1.07414	-1.37436	0.875998	1.39967	-0.765773	0.890152	1.79596	-0.0298064	0.904305	1.68273	-3.13595	-0.00427555	-3.93288	-1.2073	-3.27472	-0.145883	1.80669	1.10249	1.6389	1.73967	0.0676353	0.335975	1.47425	1.56889	1.60962	-0.33142	1.7912	2.31164	2.28604	-0.359495	0.298702	-0.876925	0.424242	0.163136	-0.370224	-0.033326	1.69925	-1.20694	-1.43496	0.559815	-0.554465	-0.217854	-0.123201	1.38107
P28161	P28161	GSTM2	Glutathione S-transferase Mu 2	1.30199	-0.595644	2.73209	-1.87449	1.16448	3.00711	-1.64072	1.35699	1.30199	-0.25187	0.628193	2.23706	0.58932	0.440444	1.50777	0.391957	0.525972	1.85836	2.90383	1.82422	0.857882	2.75288	0.790036	0.942703	1.71104	0.923363	1.01247	-0.469192	1.3922	1.58183	1.64643	1.21884	1.3684	1.04217	-0.794471	0.719646	0.912618	-1.23616	-0.514828	0.37323	-0.510683	-1.86274	0.771218	0.804615	1.05267	0.983523
O43396	O43396	TXNL1	Thioredoxin-like protein 1	1.67175	0.577061	2.1708	-1.16156	1.1405	1.1244	-1.16156	1.09221	1.65565	-0.0185782	1.1727	1.34978	0.976522	-0.700647	1.13155	0.786111	-2.5797	-3.81379	2.51053	1.11296	0.919458	2.72991	-0.175792	1.01968	2.44967	0.894719	1.26573	-0.033572	1.84022	2.07135	1.64822	1.48723	-0.624322	0.458241	0.217316	-3.50254	-3.03994	1.52719	-1.73907	0.783693	0.732591	-0.172383	0.25605	0.48109	0.186886	-1.12059
Q6ZMI0	Q6ZMI0	PPP1R21	Protein phosphatase 1 regulatory subunit 21	1.24836	1.24836	1.85396	-1.52732	0.777336	0.777336	-0.517982	0.138088	1.02967	1.1306	0.911914	0.777336	0.752346	0.335103	0.713813	0.212803			1.08674	1.22522	0.884363	1.75294	-0.145586	1.72291	1.31525	0.999481	1.4328	0.499988	2.00368	0.990529	1.54803	0.0320013	0.189744	-0.329369	0.591737	-0.655823	-0.826068	0.604256		0.641666	0.782919	1.09282	0.1179	-0.656538	0.0332601	-2.18774
P18077	P18077	RPL35A	60S ribosomal protein L35a	-2.02456	-1.02296	-3.26059	0.852395	-0.703294	-1.79015	0.19176	-0.703294	-0.767226	-0.0639699	-1.53442	-1.21475	-2.45495	-0.87113	-3.07892	1.29215	-1.89133	-1.93724	-1.66171	-1.54786	0.502165	-2.117	-0.539442	-3.01619	-2.42984	-1.76435	-1.51015	-1.19871	-1.37008	-0.848694	-0.574903	0.589758	0.643272	0.466425	1.95972	-0.311402	-0.365794	-0.501204	0.0427312	-0.724849	-1.67813	-1.04125	0.814512	1.67898	0.332765	0.265502
P20674	P20674	COX5A	Cytochrome c oxidase subunit 5A, mitochondrial	-0.0211729	-2.43137	-0.663892	-1.32268	-1.94933	-3.50793	-1.24234	-0.342533	-0.390737	0.155575	-1.6119	-2.49564	0.905118	0.389868	0.747797	-0.0385059	-2.1807	-4.39364	-1.72468	-1.4744	-2.38318	-0.462442	-2.41381	-1.1588	-0.39674	-1.16909	-1.14323	-1.03055	-1.80905	-0.317023	-0.724503	0.641607	-0.380844	-0.276668	-0.0907923	-1.42902	-1.18168	0.581843	-1.14201	1.43157	1.05941	-0.886555	0.739775	0.273696	0.230083	-1.37561
O95433	O95433	AHSA1	Activator of 90 kDa heat shock protein ATPase homolog 1	1.28303	0.48692	0.877991	-1.99917	0.361219	1.14336	-1.74777	0.668489	1.22716	0.808157	1.33889	1.28303	0.0338193	0.263532	0.454104	-0.499762	-1.98303	-2.30059	1.43319	0.715519	0.664914	1.49551	0.658617	1.12972	1.40093	1.58365	0.882471	0.245078	1.64404	1.20538	1.3319	0.171912	0.107743	0.069798	-0.280452	-1.76275	-1.45572	1.0889	-1.88691	0.721507	0.598083	0.188859	0.620669	0.117293	0.132557	-1.70526
Q15257	Q15257	PTPA	Serine/threonine-protein phosphatase 2A activator	1.19585	0.548929	1.4458	-1.2007	0.81358	0.997365	-1.51681	0.60774	1.1591	0.438658	1.29142	1.19585	0.0700691	0.5069	0.421435	-0.725261	-0.230547	-0.406703	1.11043	1.16822	0.924842	1.19039	0.347861	1.23885	1.20867	1.01819	1.12951	0.561698	1.26859	1.14494	1.37053	0.472809	-0.00140799	-0.836558		-1.65429	1.13346	0.832202	-1.61337	0.846536	0.918486	1.0818	0.750153	-0.395482	-1.16943	-0.396446
P46781	P46781	RPS9	40S ribosomal protein S9	-1.53087	-0.905263	-2.53632	0.457674	-0.972293	-1.10635	1.21734	-2.02242	-1.35213	-0.704174	-1.4415	-0.994636	-1.69504	-1.62811	-1.37099	1.06285	-4.28382	-1.90281	-1.95485	-1.20284	-0.0645098	-2.17787	-0.154903	-2.59989	-1.85603	-1.44307	-2.2257	-0.637533	-1.73473	-0.641113	-0.655283	0.0280232	-1.81567	-0.926387	0.651936	-0.108836	-1.45415	0.202892	-2.10007	-0.171994	-0.578037	-0.469812	0.593251	1.53067	-0.382678	0.984846
Q08752	Q08752	PPID	Peptidyl-prolyl cis-trans isomerase D	3.59374	2.96535	0.30218	-2.36099	1.08019	1.82827	-0.535671	1.14003	1.2298	0.780953	1.70857	1.85819	-4.1922	-0.305208	1.36672	-3.20003			0.738128	0.375337	-0.109091	1.53988	1.31943	0.979455	1.25392	1.95974	1.36144	2.03323	3.0985	1.26829	1.10432		-0.977074	-1.1706		-0.78474		1.06366	-1.49179	0.505395	0.0296163	1.19633	0.34981	-1.06037	0.579268
Q13228	Q13228	SELENBP1	Methanethiol oxidase	0.206244	0.754595	2.90582	1.09204	2.65273	4.12907	4.38215		2.18875		2.10438	1.09204	0.0300608	-0.586746	-0.15533	1.21157	1.82748	1.86434	3.42352	4.23712	3.5853	0.893888	2.53755	1.26602	1.34769	0.145001	1.25839	3.46034	1.51624	0.436935	-0.317519	1.33887	0.424549	-0.0314162	0.230053	1.55871	1.12705	-1.27638	0.376093	-1.80567	0.396745	0.568739	-0.00948901	1.27009	0.289482	1.03672
Q92777	Q92777	SYN2	Synapsin-2	1.91462	1.81622	2.37386	-0.0863172	0.848549	0.766543	-0.791567	0.487723	0.700938	0.422119	1.45539	0.979758	1.01062	-0.00491414	0.892677	0.501032	-3.15289	-2.74628	1.82279	2.01875	-0.911367	2.6242	0.0252603	1.60085	2.03317	1.23418	2.24303	1.43266	0.647249	1.71786	2.16899	0.700893	-0.336195	0.23039	0.282183	-2.34779	-1.0061	0.860164	-1.07964	1.4958	0.15983	-0.68939	0.586184	0.174075	0.773971	-1.76574
P62937;F5H284;Q9Y536;P0DN26;A0A0B4J2A2;A0A075B767;A0A075B759;P0DN37	P62937	PPIA	Peptidyl-prolyl cis-trans isomerase A	1.34684	0.00729492	1.83858	-1.044	0.931414	1.49097	-1.38312	0.617723	1.34684	0.176858	1.42315	1.4401	0.2556	-0.195316	0.608463	-0.0417927	1.33974	1.14444	1.82661	1.26608	1.12502	1.60126	0.312483	1.39085	1.63712	1.19649	1.05011	-0.251532	1.25511	1.43317	1.1747	1.79925	1.35377	0.354359	0.865028	0.827602	-0.2919	-0.564264	0.388541	0.568247	-0.55662	-2.07194	0.485811	1.68169	-0.117452	0.597854
O00231	O00231	PSMD11	26S proteasome non-ATPase regulatory subunit 11	1.33727	1.16972	1.46293	-3.43793	1.75615	0.792729	-1.72053	0.58329	0.834616	1.50482	1.71426	0.457627	0.478742	-0.51727	-0.169092	0.0353809	-1.86767	-1.35933	0.661272	1.68329	1.22886	0.984046	0.588736	0.126739	1.45234	1.52161	1.36259	0.666745	1.77868	0.995287	1.59557	1.08769	0.270817	0.0452007	-0.888147	-0.488464	0.380503	0.149064	-2.7302	0.500175	0.917276	-0.0792567	0.516812	0.0789326	0.126949	0.284562
P60228	P60228	EIF3E	Eukaryotic translation initiation factor 3 subunit E	0.106975	-0.336725	1.3113	1.4592	1.12115	2.4945	0.381646	-0.0831819	2.1987	0.00133226	2.30434	0.867603	-0.669207	-0.719911	-0.105829	-0.106947		-1.3856	1.85791	1.49448	2.22913	0.886633	0.60693	0.758508	1.91151	1.38401	0.721505	0.161189	0.869312	2.04006	0.736412	0.39337	-0.817002	-0.397383	0.228493	-0.514845	-0.945024	-0.0776649	-1.07791	-0.460715	0.587342	1.50521	-0.194028	0.0662631	-0.0298669	1.40841
O94760	O94760	DDAH1	N(G),N(G)-dimethylarginine dimethylaminohydrolase 1	1.5619	1.19792	2.07149	-0.731216	0.943126	1.7075	-0.0760389	-0.549222	0.924926	-0.967808	1.5983	1.34351	4.0404	1.92362	3.89597	4.96648	4.42254	0.125561	2.0096	1.8041	0.794221	1.70686	0.281114	1.45211	1.13319	0.37354	1.72313	0.506711	2.08037	0.540868	1.14609	3.55386	1.11623	2.1506	-0.18774	3.85314	0.130303	1.06113	-1.21571	-0.212868	1.19152	1.4428	0.430657	-1.42707	-0.61226	-0.195179
P10636	P10636	MAPT	Microtubule-associated protein tau	-0.325856	1.3434	3.04975	-0.622613	0.842623	2.23367	-0.752444	-0.325856	-1.43869	0.638602	1.6958	-0.177478	0.822338	0.68807	0.987803	0.289165	-1.49284	-1.64198	0.238461	3.12792	1.80912	2.36146	-0.200687	2.40916	1.66363	-0.609943	0.765544	2.04073	2.61832	1.61277	2.44076	-0.2282	-0.25622	0.407455	-0.0256434	-1.11377	-0.207829	1.18717	-1.03858	0.793068	0.678139	0.0479327	0.434346	-0.677558	0.777923	-2.03464
P55036	P55036	PSMD4	26S proteasome non-ATPase regulatory subunit 4	1.92008	1.43323	1.39266	-2.25875	1.79837	0.134951	-0.757615	0.216093	1.83894	-0.717044	1.59551	1.59551	-1.07227	-0.69112	-0.0892442	-0.713041		-1.29814	-0.048215	1.23436	1.84369	1.81277	0.778046	0.742697	1.52528	1.09861	1.59951	0.701785	1.06235	1.77029	0.737675	0.136034	0.27054	0.510529	0.742688	-0.523442	-0.558876	-0.212741	1.76218	-0.818022	-0.142517	0.304815	0.643652	-1.15949	1.32743	-0.637855
P51452	P51452	DUSP3	Dual specificity protein phosphatase 3	1.26869	0.755571	1.27786	-1.16863	1.06711	1.1679	-1.27859	0.260776	1.21372	-0.582208	1.70851	1.40614	0.00996689	-1.68569	0.83761	-4.94228			1.26621	1.25686	0.886537	1.27693	0.792573	1.36191	1.30772	1.32642	1.22136	0.565617	0.505436	0.909816	0.749955	-0.44619	-0.355969	-2.91751	-1.05092			-0.336734		0.671795	0.0235123	-2.31476	0.452071	0.484867	0.396928	-0.490707
P14550	P14550	AKR1A1	Aldo-keto reductase family 1 member A1	1.50186	0.47633	1.49331	-0.634659	1.12583	1.60441	-1.27561	1.00619	1.12583	0.433599	1.45913	1.47622	0.638406	-0.0379905	1.173	0.796908	0.686095	0.115839	1.51017	1.24331	1.22822	1.58924	-0.0603165	1.07758	1.29989	1.23909	1.24899	0.220294	1.31182	1.31105	0.987073	0.812102	0.558339	0.536382	0.394188	0.651072	-1.11613	0.48091	-0.777271	0.383356	0.701612	0.288463	1.08104	-0.495231	-2.39926	0.349611
Q92783	Q92783	STAM	Signal transducing adapter molecule 1	1.96863	0.565166	2.08141	-0.211754	1.49246	1.17918	-1.0012	0.0639277	1.29196	0.0388658	1.70548	1.55511	1.22489	-1.28624	1.10518	-0.631201			1.90159	1.34283	1.05506	1.91877	0.225155	1.6693	1.98714	1.47732	1.38255	-0.725333	1.05017	1.24459	1.57132	-0.340493					-0.193972	-1.63965		0.755024	0.740627	0.374143	-0.230142
Q9UQ35	Q9UQ35	SRRM2	Serine/arginine repetitive matrix protein 2		-0.870083	-0.90661	0.651851	-1.36928	-0.955311	0.457043	-0.614398	-0.894434	-0.419591	-1.71019	-1.27187	-4.33364	-3.23864	-2.37876	-1.12325	-1.25794	-0.648588	-1.12386	-1.26654	-0.568425	-1.89557	-0.176802	-1.2289	-1.02809	-0.858662	-1.39648	-1.35598	-1.35695	-0.759099	-1.21024	0.250865	0.731907	0.730597	0.759982	-0.290347	-0.483622	-0.420344	-0.659379	-0.66671	0.109984	-0.766716	1.09761	0.814192	-1.36696	1.899
P06744;Q8N196	P06744	GPI	Glucose-6-phosphate isomerase	1.46856	0.373635	1.45443	-1.22284	0.896374	0.988207	-1.06037	0.776285	1.186	0.126394	1.39792	1.32728	0.893049	0.782442	1.80555	-0.0635136	-1.53314	-2.10633	1.26102	1.34448	0.859391	1.64587	0.114781	1.29359	1.29983	0.90613	1.32228	0.0437309	1.27916	1.41805	1.43453	0.642042	0.181805	0.42788	-0.0771819	-0.921094	-0.939884	0.471989	-1.32581	1.13588	0.960271	-0.198429	0.423777	0.374221	0.756086	-1.79983
Q9BPU6	Q9BPU6	DPYSL5	Dihydropyrimidinase-related protein 5	1.99882	2.15345	2.67919	-1.43395	2.18438	1.47308	-1.65044	-0.289695	0.947342	0.792713	2.52456	1.10197	0.508136	0.0274461	0.843669	0.113303	-2.20693	-3.2627	2.88141	2.28503	-0.53156	2.40632	2.54275	0.482329	3.28422	1.35516	1.38212	-1.03027	3.60201	2.00708	1.63886	0.261156	-0.0173663	0.647065	1.20334	-1.33193	-0.952071	1.12517	-0.924093	1.14336	0.134737	-0.65386	0.140457	0.433356	0.629173	-2.12471
Q9Y5S2	Q9Y5S2	CDC42BPB	Serine/threonine-protein kinase MRCK beta	-0.819469	-0.589156	-1.92497	-0.31278	-1.87891	-3.72141	0.654534	1.39153	-1.74072	1.34547	-1.60253	-1.55647	0.94235	0.913345	1.17178				-3.41996	-1.64208	-2.35009	-1.99697	-2.2389	-0.917339	-1.99503	-2.28023	-0.691466	-0.95119	0.944588	-1.47582	-0.29942		-1.06905	-4.47518	-0.169276			0.682371		-0.123396	0.270917	0.735725	-0.0192765	-2.13488	0.588539
Q07065	Q07065	CKAP4	Cytoskeleton-associated protein 4	-2.40797	-0.687327	-2.40797	1.3061	-0.813228	-1.19093	1.13824	-0.225691	-1.12798	-0.519459	-1.94634	-0.897162	-1.6243	-1.89771	-1.07217	-0.639896	-0.865357	0.754326	-1.45654	-1.88757	-0.0594636	-2.55848	-0.44564	-2.41978	-2.11428	-0.617394	-0.901571	-1.07941	-1.23792	-0.932305	-0.593728	1.84384	-0.761784	-3.55522	-0.890382	1.30563	0.258655	-0.899511	-0.020272	0.421518	0.77802	0.158287	0.773059	-0.380191	1.42551	-0.112719
P36957	P36957	DLST	Dihydrolipoyllysine-residue succinyltransferase component of 2-oxoglutarate dehydrogenase complex, mitochondrial	-0.708149	-0.276206	-1.60083	-2.40713	-1.8024	-4.68203	-0.592964	-1.74481	-0.448983	0.962031	-1.16889	-1.0537	2.20098	1.95281	1.69793	1.25522	-3.12778	-3.19835	-2.82296	-1.94299	-2.38424	-1.0964	-0.338752	-0.724657	-1.3093	-1.82268	-0.960057	-0.930513	-0.0280558	-1.16038	-0.838021	0.495529	0.0811324	-0.772695	-0.254105	-0.557371	-1.11962	0.640104	-0.502952	1.45354	0.817561	-0.940881	-0.0258685	0.913758	0.355454	-1.22331
P23528	P23528	CFL1	Cofilin-1	1.52329	0.507	1.8997	-0.797873	1.54839	1.08415	-0.948435	0.469359	1.15944	-0.509296	1.34764	1.29745	3.46636	2.77021	3.53436	-0.122361	-0.480109	-0.735323	2.25139	1.40276	0.973656	2.04218	-0.163484	1.21622	1.27318	0.713877	1.26912	0.0149899	1.79765	1.28449	1.51739	1.17712	0.389681	1.71178	-1.79633	0.908353	0.105413	1.41029	-1.31935	1.03846	1.34554	0.210843	0.0340799	-1.19561	-0.250603	-0.764368
Q96QK1	Q96QK1	VPS35	Vacuolar protein sorting-associated protein 35	1.23478	0.359298	1.2444	-0.573911	0.869195	1.08085	-0.69898	0.984643	1.02313	0.282332	1.03275	1.16744	1.7448	0.325784	1.6046	-0.480224	-4.03096	-3.0625	1.03001	1.19552	0.967922	1.26347	0.166808	1.22185	1.09778	1.00704	1.25277	0.379386	1.27793	1.36075	1.21762	0.163011	-0.993612	-0.00413171	-0.132361	-3.731	-3.23549	0.622693	-0.625825	1.84384	-0.00677951	-1.07978	0.244477	0.340334	0.835349	-1.54414
P08238;Q58FF7	P08238	HSP90AB1	Heat shock protein HSP 90-beta	1.14139	0.548503	0.798835	-1.57273	0.535328	0.956939	-1.03254	1.10187	1.15457	1.04917	1.16775	1.5103	-0.116065	-0.391468	-0.4952	-1.46664	-3.35702	-2.67911	1.15159	0.752107	0.789209	1.62679	0.618579	1.25208	1.38144	1.40707	0.553291	0.297568	1.2699	1.28739	1.222	0.30276	-0.106839	-0.815141	-1.23661	-1.3351	-1.41159	1.11767	-1.78201	0.765876	0.636278	-0.631837	1.00394	0.165579	0.0979368	-1.4602
P78417	P78417	GSTO1	Glutathione S-transferase omega-1	1.34281	0.685817	2.01508	-0.276755	1.38865	0.701096	-0.0781293	0.762212	1.41921	-0.857355	1.11363	1.00667	-1.36408	0.61173	-0.252025	1.38832	-1.83466	0.580152	2.27318	1.36176	0.610342	1.94228	0.295466	1.19313	1.86219	1.43212	0.939128	-0.00965653	1.0692	1.37581	0.838488	-0.0503736	-0.193686	-0.673987	0.990409	-3.95318	-4.27023	-0.199161	-0.268253	-0.184279	0.515617	1.40335	1.33275	0.832376	-1.49426	-0.829277
O75891;Q3SY69	O75891	ALDH1L1	Cytosolic 10-formyltetrahydrofolate dehydrogenase	1.90742	0.0893794	2.24528	-0.417418	0.96622	1.47302	-0.875949	0.958175	1.12711	-0.538084	1.60173	1.52933	0.17401	0.00677438	-0.647532	0.66284	-2.95558	-0.539846	1.73676	0.697564	1.203	2.26013	-0.125798	1.73912	1.79234	1.61038	1.24282	-0.243188	1.24581	1.14273	1.48884	2.30888	1.70425	-0.565973	-0.120037	0.467059	0.894513	-0.580731	-1.48742	-0.195206	-0.573045	-0.0223599	0.990676	1.55872	0.549147	0.962229
Q04637	Q04637	EIF4G1	Eukaryotic translation initiation factor 4 gamma 1	1.29306	0.439985	0.956317	-0.682476	0.462435	1.3604	-0.592679	1.29306	1.51755	0.350189	1.00122	1.51755	0.604902	0.614432	0.0419383	-1.26617	-2.38423	-0.78945	2.15315	0.862169	1.25112	0.750242	0.865201	0.919696	1.04259	1.97084	0.91878	-0.238656	1.94525	0.906157	2.02468	-1.81347	-0.670338	0.63941	-0.0658057	-0.705021	-0.167009	0.774873	-1.59834	-0.928679	0.3564	1.81133	0.797289	-0.885399	0.16993	-0.282557
Q9H0E2	Q9H0E2	TOLLIP	Toll-interacting protein	1.98659	1.05974	1.48455	-0.446404	1.09836	0.480452	-0.562261	-0.118143	1.92866	-0.311238	1.83212	1.27214	1.01542	0.691364	2.07712	0.365856	-1.36979	-1.29653	1.07994	1.40571	0.408472	2.22428	0.111423	1.66648	1.70559	0.94037	1.6257	0.158989	1.55647	0.922065	1.23969	-0.612533	-0.917926	0.607301	0.0848097	-1.31463	-0.960517	0.34697	-1.14599	1.33678	0.407095	0.696992	-0.576592	-0.851553	0.840848	-1.712
Q9H444;P59074	Q9H444	CHMP4B	Charged multivesicular body protein 4b	-0.941955	-0.219332	-1.77163	1.76119	-1.34341	-2.70837	0.530055	-0.594025	-0.888427	0.422999	-0.379915	-0.674317	0.640889	0.909547	0.710181	0.365468	-2.24862	0.982537	-2.8578	-1.65169	-1.47766	-1.81503	-0.505926	-1.87739	-2.21619	-1.88043	-0.432152	0.0914059	-0.529296	-1.45164	-0.599134	-0.383937	-0.838021	0.748306	1.1115	-1.54589	0.350862	1.11049	-0.262563	0.302925	0.411174	0.328141	0.519962	-0.286111	0.740676	-2.51061
Q92522	Q92522	H1-10	Histone H1.10	-1.90662	-1.31807	-2.48007	0.839937	-0.171157	-0.940796	1.0663	-0.352248	-0.880432	-1.34825	-2.44989	-1.39352	-0.396068	0.888382	-0.50439	-1.05721	-0.83366	0.1489	-1.30944	-1.19091	-0.0380084	-2.56247	-1.54922	-2.6427	-2.35288	-0.666553	-1.53414	-0.199353	-1.14188	-0.79941	-0.667189	-1.50133	0.488977	0.481728	0.815595	0.95882	1.64066	0.370369	-0.608813	-1.71917	0.555763	2.04969	0.145218	-0.641447	0.0818887	-0.645914
P26639	P26639	TARS1	Threonine--tRNA ligase 1, cytoplasmic	0.769904	0.769904	1.02346	-0.187965	1.27701	1.19249	-0.357		0.572696		1.84046	-0.187965	2.24912					-0.565616	2.00607	0.983318	1.79653	0.839507	0.374286	1.5413	2.05335	1.1824	1.42511	1.40905	3.1826	-0.01561	0.631424	1.36109					1.1392	-0.402597	-1.49061	-0.156591	0.708128	1.45634	0.915	-0.336064	0.596169
Q92905	Q92905	COPS5	COP9 signalosome complex subunit 5	1.38217	0.688922	1.42295	-0.932049	0.933597	1.15788	-1.0238	1.46373	1.1171	-0.198024	0.974376	1.63704	0.322012	-0.158351	0.419952	0.0628978	-1.93263	-3.51389	1.29738	1.39019	0.326014	1.53701	0.706436	1.35851	1.04871	0.662965	0.93376	0.588035	1.21339	1.10653	1.15471	1.16659	-0.198375	-0.0970196	-0.654784	0.943338	-1.56227	0.663146	-2.25791	0.852825	-0.278606	-0.723043	0.982288	0.811773	0.489424	-0.0197433
P47914	P47914	RPL29	60S ribosomal protein L29		-1.2331	-3.04657	0.165243	-1.3205	-2.28185	1.43249	0.95181		0.624074		-1.64823	-2.21903	-0.315841	-0.439658	-0.899873	-0.594708	-2.43539	-2.18678	-1.80841		-2.69991	-0.367057	-2.7209	-2.07795	-1.18664	-0.845294	-0.323329		-0.866006	-0.599631	-0.914278	0.194332	0.170074	1.28216	-0.618604	0.690115	0.450058	-2.42338	-0.0758209	-0.0312035	1.32399	0.582177	0.485973	0.470647	-0.214764
P15170	P15170	GSPT1	Eukaryotic peptide chain release factor GTP-binding subunit ERF3A	1.29106	0.491756	1.34435	-0.414125	1.54418	1.53085	-1.4399	1.26442	0.651618	1.01131	1.37099	1.47757	-1.10862	-0.0866209	0.175778	-6.3229	-6.68758	-3.69164	1.40235	1.09205	0.911946	1.36114	0.135038	1.31028	0.630734	1.29245	1.15188	0.361467	1.15675	1.43595	1.25723	-2.31481	-0.00621937	-0.551953	1.62573	-2.69721	-0.562459	0.927201	-2.24647	0.32239	-0.216216	-0.033258	1.10666	0.297601	0.476097
Q9BPX5	Q9BPX5	ARPC5L	Actin-related protein 2/3 complex subunit 5-like protein	1.25437	1.60614	2.3638	-0.748003	0.740251	0.496718	-1.3433	1.66026	0.523777	0.604955	1.20026	1.52497	1.01013	1.05352	1.17549	0.21958	-0.976196	-0.934465	1.53352	1.27739	0.616084	0.639676	1.10577	1.68265	1.76655	1.69797	2.23569	0.561908	0.809048	0.393051	0.355226	0.422165	0.596531	0.136374	-0.838289	0.231108	0.488638	1.27283	-0.605372	1.15512	1.03066	0.0910035	0.0948102	0.316948	-0.670848	-1.81379
P18621	P18621	RPL17	60S ribosomal protein L17	-1.65836	-1.38795	-2.00252	1.53742	-0.576712	-1.41253	0.996598	0.382024	-1.38795	0.406607	-2.4696	-0.797959	-1.79364	-0.990768	-5.53286	-1.34412			-1.54575	-0.959624	-0.472543	-2.16149	-1.15119	-2.05875	-2.46405	-0.448954	-1.43149	-0.551869	-1.07695	-0.727841	-0.302714		-0.0452835	-1.01245	-0.549744		-0.699874	-0.0792403	-0.448697	-1.60629	0.203191	0.627593	1.66601	-1.0055	-0.543629	-0.110622
Q96HD1	Q96HD1	CRELD1	Protein disulfide isomerase CRELD1	-1.2271	-0.41631	-1.87158	-0.39552	-1.6429	-2.62001	0.103429	-0.166835	-0.89447	0.747906	-1.08158	-1.49737			-1.51359				-2.12221	-1.8549	-1.61716	-1.23903	-0.570552	-1.42996	-1.10262	-1.70055	-0.792255	-1.03598	0.379077	-0.925969	-0.854368	0.253107	0.795867					0.137765			-1.46523		1.44397	-0.594761	0.613938
Q13098	Q13098	GPS1	COP9 signalosome complex subunit 1	1.46105	0.206337	1.51744	-1.06248	1.09451	0.925332	-1.47132	0.897136	1.06631	0.713862	1.08041	0.86894	-1.08562	-0.620774	-3.01045				1.29995	1.09225	0.827467	1.61866	0.243009	1.35707	1.12301	0.954561	1.36078	-0.10835	1.74086	1.0557	1.46195	-1.57388	-2.72196	-0.804596	-3.13605			-0.155794		0.311787	0.269709	0.866927	0.746102		-2.11921
P04350	P04350	TUBB4A	Tubulin beta-4A chain	1.43918	1.15162	2.52306	0.620743	1.45024	1.27328	-0.319353	0.355304	0.454844	-0.551612	2.1802	1.1295	-0.105335	-0.658142	0.243559	-0.209732	-2.94739	-3.16339	1.98226	2.09281	0.581344	1.27101	1.81566	1.52511	1.40164	2.79601	0.634203	2.36223	0.248099	-0.571771	1.02947	0.644237	-0.281059	1.0324	0.412813	-1.35473	-1.59767	0.249877	-0.784343	1.56649	0.0256005	-1.16716	0.791718	0.274774	1.20642	-1.1436
Q14240	Q14240	EIF4A2	Eukaryotic initiation factor 4A-II	1.10258	0.632985	1.5236	-0.451942	0.940651	1.36167	-0.322399	0.471055	1.23212	-0.516714	0.956844	1.31309	0.394299	0.324849	0.302434	0.874941	-1.94743	-1.54659	1.94727	1.08953	1.16111	1.50026	1.30096	0.64814	1.77669	1.55464	0.765608	0.349668	0.297086	1.39609	0.390246	1.17725	0.656563	-0.0690699	0.527058	-1.28566	-0.246935	0.915598	-1.6766	1.04538	-0.00132921	-1.10654	0.902188	0.770331	0.356254	-1.22426
P13489	P13489	RNH1	Ribonuclease inhibitor	0.740783	0.167086	1.63424	-0.48185	1.50258	2.04806	-0.679352	0.524471	1.37091	0.383398	1.55901	0.91007	-1.40291	-0.489721	-0.56481	-0.120938	-0.997623	-0.704567	1.56769	1.08775	1.19765	1.37341	0.521277	1.11104	0.629668	1.05496	1.06658	0.461845	0.793009	1.00889	1.05599	1.434	0.630634	0.489505	-0.588081	0.573029	-0.0990813	-0.650365	-1.72208	-0.791009	0.310759	-0.321593	1.57305	0.954131	-0.599261	0.259105
P63261	P63261	ACTG1	Actin, cytoplasmic 2	-0.78955	-5.01097	-1.42414	0.424453	-2.41742	-0.568822	-0.154957	0.755545	0.314089	0.0105886	-1.17582	-2.1691	-0.581668	-0.149932	0.640007	-0.307948	-0.0295833	0.147204	-0.61241	-2.02247	-2.17311	-1.34688	-0.764998	0.0712914	-1.58593	-2.22638	-1.61059	-1.09868	-1.22634	-0.40216	-0.880775	1.34996	0.394308	-0.355827	0.235361	-0.0333503	0.964612	-0.381664	-0.717988	1.54557	1.63593	0.596185	-1.1717	0.335831	-0.293074	-1.04558
Q9NRX4	Q9NRX4	PHPT1	14 kDa phosphohistidine phosphatase	1.52731	0.926314	1.15746	-0.206325	1.04189	2.39412	-0.922893	1.00722	1.38862	1.18058	1.59665	1.11123	0.50468	-0.112548	1.56263	1.78545	0.653061	-2.06115	1.01359	1.63749	1.40975	1.2569	0.216956	1.29796	0.608868	0.192868	1.14786	0.392197	1.99351	1.38898	1.85593	1.17643	-1.06499	0.746849	-4.72316	-1.90769	0.166061	0.87548	-0.466263	-0.872853	1.63576	0.381646	-0.0773339	1.23584	-1.40247	-0.848434
O00299	O00299	CLIC1	Chloride intracellular channel protein 1	0.744977	-0.0629417	1.27089	0.455346	1.85015	2.31508	0.165715	1.17942	1.88064	-0.604095	1.05747	1.62149	-0.931628	-0.293427	-0.11655	0.0584863	-3.81856	-0.235955	2.5405	0.976029	2.01997	1.41113	0.818973	0.615175	1.28966	2.03044	1.11441	-0.719481	0.464513	2.03386	1.91047	0.479007	-0.0691926	-1.10619	0.422346	-0.222675	0.970207	0.160766	-1.50414	-0.683037	1.10877	1.5331	0.93437	0.130479	-0.875668	-0.987479
P52565	P52565	ARHGDIA	Rho GDP-dissociation inhibitor 1	1.37008	0.437215	1.59219	-0.655572	1.05913	1.4145	-0.246887	-0.166927	0.819246	-0.255772	1.37008	1.39674	0.622989	0.0116278	0.456852	0.341964	-0.715084	-1.18945	1.97326	1.36483	0.931158	1.70105	0.0421152	1.40229	1.43357	1.27031	1.39018	-0.274362	0.522739	1.5993	1.40923	-0.421208	-0.252777	0.12421	-0.590071	-2.46779	-1.11133	0.498618	-1.89061	0.744603	0.48833	-0.942698	0.811956	0.838444	-0.27973	-1.13913
Q13885	Q13885	TUBB2A	Tubulin beta-2A chain	1.4691	2.21165	2.15665	-1.6386	1.24909	0.121515	-2.27114	-0.0709976	0.754056	-0.0709976	1.68912	0.754056	-0.0372674	-0.0186691	-0.175632	0.488698	-2.17372	-2.94785	2.03736	1.49629	-0.668039	1.45927	1.08121	2.17003	1.20221	1.12294	2.10355	1.21486	1.5611	0.54544	0.361672	0.653586	-0.0109862	1.12745	0.437356	-1.78539	-0.649289	0.0719897	-0.739208	1.85701	-0.196204	-1.49119	0.227721	0.286338	1.2412	-0.259695
P31939	P31939	ATIC	Bifunctional purine biosynthesis protein PURH [Cleaved into: Bifunctional purine biosynthesis protein PURH, N-terminally processed] [Includes: Phosphoribosylaminoimidazolecarboxamide formyltransferase	1.12155	1.2578	1.45598	-1.30611	0.749972	1.14633	-1.4052	0.997693	1.01008	0.774744	1.23303	1.20826	0.381723	-0.594752	0.928979	1.29253	-1.33606	-0.28105	0.746781	0.914243	1.21896	1.31765	0.419251	1.05126	1.10681	0.5519	1.13974	0.831291	1.53335	0.830237	1.0541	1.82973	0.54318	1.15122	-0.0872179	0.347178	0.510485	-0.821783	-0.30884	-0.281972	-1.46649	-0.831955	0.600671	1.78034	0.436597	1.21707
Q02790	Q02790	FKBP4	Peptidyl-prolyl cis-trans isomerase FKBP4	1.24517	0.406626	1.34349	-0.796257	0.782527	1.27409	-0.825172	0.597468	1.18156	0.157953	1.48228	1.3724	0.324707	-0.118935	0.135548	-1.23951	-1.25113	-2.58473	1.74799	1.02417	0.438082	1.75255	0.378566	1.13671	1.53364	1.55304	1.01328	-0.183457	1.11032	1.46576	1.1549	1.64046	-0.586321	0.823736	-0.771637	-1.81586	-2.31405	0.933249	-1.04125	-0.0323149	0.947037	0.914186	0.693476	0.107399	0.414167	-1.87865
O00451	O00451	GFRA2	GDNF family receptor alpha-2	-0.531582	-0.0586179	-1.91106	-2.3249	-3.82262		-1.12279	-0.2951	-0.708943	1.20262	-1.4578	-0.610409	0.817296	0.924205	0.808421	0.731535	0.284323	-0.466977	-2.40302	-1.29613		-0.985956	-1.12127	-0.542484	-1.18059	-1.9386	-0.390246	-1.2113	-0.89131	-1.96918	-0.14526	-0.434069	-0.61809	0.366012	-0.402856	-2.55474	-0.64584	0.518195	-1.87785	0.920051	0.662705	-0.62339	1.02217	1.17128	-0.57692	-0.463757
Q92598	Q92598	HSPH1	Heat shock protein 105 kDa	1.0975	0.433869	2.20356	-0.791304	0.212657	1.45485	-0.723239	-0.21275	0.910325	0.0254781	1.74412	1.26767	0.581575	0.3413	0.723061	0.135488	-2.25141	-1.63224	3.17566	0.97598	0.1556	2.91306	0.608199	1.4615	3.07683	1.57723	0.598965	-0.47181	0.938672	1.72907	1.90446	0.283114	0.156787	0.391921	0.0893924	-1.0987	-0.576783	1.04011	-2.26494	0.914995	0.399895	-0.270339	0.507104	0.117971	0.486851	-1.08869
P13693;Q56UQ5	P13693	TPT1	Translationally-controlled tumor protein	1.81667	0.919858	2.42334	-1.08478	1.93097	2.02769	-0.214347	0.42749	1.50015	-0.179178	1.48256	0.823143	0.412856	1.10512	0.796026	0.215788	-0.297377	-0.571286	3.0788	1.52091	1.48183	2.32689	0.588563	1.10953	1.96077	1.85902	1.2109	0.281634	0.326785	1.00331	-0.187905	-0.970666	-0.811415	0.160378	-1.49612	0.0999947	0.384484	1.416	-1.12205	-0.393935	0.859691	1.51867	0.234069	-0.739893	-0.435434	-1.32031
O60664	O60664	PLIN3	Perilipin-3	0.383043	-0.0525997	2.09838	-0.352104	1.63551	3.97709	-0.62438	-0.134283	-0.243193	0.87314	2.3162	1.09096	-0.654962	0.0178138	0.318673	-0.73016	-0.161281	-0.0992668	2.39436	1.19893	3.61861	1.54841	1.12048	0.974994	1.04546	1.00215	1.40421	-1.14974	3.9913	1.28148	2.79369	-0.860592	0.199923	0.202684	-0.588652	0.228067	0.22928	-0.346005	0.193599	-1.31463	0.00334943	2.223	-0.124538	-0.440941	-0.392123	-0.846747
P50993;P20648	P50993	ATP1A2	Sodium/potassium-transporting ATPase subunit alpha-2	-1.03537	-0.970882	-1.58349	-0.487247	-2.32506	-4.16287	-1.16434	-1.32555	-1.35779	1.35057	-2.00264	-0.809671	0.0717875	0.126788	0.0197148	-0.495886	-2.6554	-2.75839	-3.2496	-2.10127	-2.71977	-0.851146	-0.723791	-0.960544	-0.530579	-1.60695	-1.2954	-0.668327	0.382768	-1.20289	-1.49261	0.383984	0.354796	-0.311014	-0.0157584	-0.59291	-1.15492	0.918694	-1.50096	1.21381	0.605099	-0.208572	0.53731	0.129691	0.212369	-1.91558
Q9BT78	Q9BT78	COPS4	COP9 signalosome complex subunit 4	1.48584	0.455074	1.69581	-0.499336	0.636412	1.15179	-0.728395	0.187839	0.81775	0.359633	1.20906	1.25678	2.57875	2.16306	2.76964	1.46044	-0.604856	-0.149905	1.40401	1.26813	0.690683	1.37903	0.580211	1.35586	1.33729	1.08471	0.931612	0.293952	0.9036	1.07868	0.544089	0.645697	0.881807	0.483107	0.304086	-3.22886	-2.7405	0.274286	-0.690674	1.06723	0.819744	-0.411442	0.790173	0.550446	0.653249	-2.0024
P21266	P21266	GSTM3	Glutathione S-transferase Mu 3	3.23011	0.862977	2.66361	-3.52734	1.30808	2.92663	-1.01859	2.82547	1.08553	0.539267	2.3399	2.76477	1.00034	0.703149	0.947518	0.0407567	-0.141731	0.112776	3.34191	2.39702	0.154648	0.824167	0.868433	1.00591	2.5038	1.02544	1.97171	0.196494	2.27622	-0.258064	1.69773	-0.399938	-0.0220524	0.835607	-0.533858	-0.339992	1.13491	0.993702	-1.89034	-0.0444277	0.770136	1.11911	0.736429	-0.442427	0.283417	-1.31486
P11413	P11413	G6PD	Glucose-6-phosphate 1-dehydrogenase	1.19366	0.749717	2.11116	0.305769	2.88066	0.749717	0.12819	0.187383	1.28245	1.13447	0.779313	0.483348	-0.249473	-1.75323	0.203241	-0.199288	2.02056	-1.32957	1.5148	0.722526	0.808856	1.81224	0.511953	1.88444	2.09829	0.852199	0.593598	-0.395607	1.96769	0.920911	2.84366	-1.12762	0.713746	2.09114	1.92728	0.192621	1.82325	0.263824	-1.56463	-1.39987	-0.483938	0.62594	1.21859	-0.0543865	1.00721	-0.618559
Q9Y2J8	Q9Y2J8	PADI2	Protein-arginine deiminase type-2	1.93063	1.42103	3.969	3.14091	2.21727	4.79709	0.274447	-1.15879	0.84774	0.720342	4.1601	1.16624	1.05686	1.47698	1.90665	0.750036	-1.3835	-1.4743	1.30647	0.9633	2.6225	2.85147	2.03828	1.0707	1.69588	0.306678	-0.328421	1.52245	3.45402	0.531957	0.292749	0.968525	2.23607	1.45566	-1.38942	-0.0406926	-1.08055	0.306546	1.43924	-2.17359	1.03277	-0.0599856	0.240665	-0.245079	0.366503	-0.887235
Q16555	Q16555	DPYSL2	Dihydropyrimidinase-related protein 2	0.877842	1.32411	1.65294	-0.672359	1.13621	0.173205	-0.672359	-0.860262	0.33762	-0.390504	1.32411	0.90133	-0.0857666	-0.172502	0.455452	1.16982	-1.39247	-3.03318	1.8701	1.76382	0.483492	1.54824	0.58723	1.64576	1.95343	0.486839	1.3888	-0.0826313	1.64822	0.774492	0.557201	1.62023	0.449169	0.782394	0.416224	-0.18074	-0.625327	0.36637	-0.791356	1.46647	0.107435	-2.15937	0.274534	0.458013	0.944664	-0.419344
P01111	P01111	NRAS	GTPase NRas	1.11179	1.31615		0.849034	0.586282	1.87085		-1.92446	1.95843		2.1044		0.315331	-0.252692	0.230126	0.435623	0.276556	0.23284	1.42015	1.6801		2.04732	1.51228	2.71213	1.78397	1.08781	1.00644	2.11512	-0.0938544	-0.0428197		0.833723	0.127135	0.539287	0.592602	-2.62655	-1.5227	0.169424	-1.12868	1.52438	0.577984	-0.21088	0.386485	0.625353	0.321862	-2.07738
P50402	P50402	EMD	Emerin	-0.73918	-1.07118	-2.09736	1.16227	-0.678817	-1.88609	1.34336	0.196453	0.015363	-0.618453	-1.40318	-0.527908	-0.384573	-0.0396186	-0.217471	0.196545	-1.05061	-0.631225	-1.79547	-1.33528	0.148147	-1.95275	-0.848247	-2.30005	-1.67275	-1.60862	-1.34524	0.026738	-1.15453	-0.550522	-0.718825	-0.706731	-0.0330085	0.249978	0.150972	-1.02348	-0.228626	0.248366	-2.0448	-0.286495	0.536135	1.74687	0.30301	-0.102348	-0.0386292	-0.944815
Q96SB3	Q96SB3	PPP1R9B	Neurabin-2	-0.361085	0.117054	-0.969627	-2.09978	-1.83897	-2.92565	-1.1435	-1.4043	-0.100282	1.1168	-1.7955	-0.317618	0.709117	0.000619933	0.423585	-0.30515		1.87007	-3.46916	0.21189	-3.32381	0.104956	-1.44154	-1.21401	-0.859594	-3.20097	-1.00391	-0.56728	-6.19031	-2.07665	-1.9837	-3.12988	-2.15695	0.297	-0.386434	-2.43593	-0.0913672	0.424871	2.10446	-0.729063	0.272322	1.15644	-0.181053	-0.907925	-0.519858	-0.747495
Q14974	Q14974	KPNB1	Importin subunit beta-1	1.66143	0.956038	1.66143	-1.73117	0.687317	1.32553	-0.622698	0.418596	1.02322	0.116285	0.754497	1.19117	-0.890711	-1.54656	-0.543282	0.729403	-2.96858	-4.63976	0.818965	1.77739	0.985549	1.3601	0.432647	1.18007	0.882457	0.435524	1.50013	-0.213179	1.56943	1.62084	1.66202	2.70676	0.0242948	-0.790485	0.212548	-0.808644	-2.15124	-0.981305	-0.517466	0.710084	-1.31004	-0.219645	1.02818	1.93742	-0.176994	0.288309
P62750	P62750	RPL23A	60S ribosomal protein L23a	-2.27894	-1.23722	-2.63464	0.668347	-1.28804	-1.69456	1.27813	-0.830703	-1.28804	-0.576626	-2.32975	-1.03396	0.106504	0.640828	-0.296035	-0.175878	-0.987394	-0.913634	-2.27145	-1.09067	0.827921	-2.7153	-0.858582	-2.50466	-2.2447	-1.83752	-1.10275	-0.892117	-0.556252	-1.07501	-0.698815	-1.60079	-0.19667	0.34103	-0.159041	0.495771	0.821305	0.585106	-1.33412	-0.587125	0.798631	1.81154	0.442447	-0.0818848	0.0761554	-1.54167
O15400	O15400	STX7	Syntaxin-7	-1.2034	-1.39474	-2.50449	-1.0886	-2.46622	-1.85395	0.365547	-0.0171244	-1.62434	0.0594098	-1.54781	-1.39474	0.359819	0.405145	1.86289	0.642528	-1.44702	-1.31935	-2.01926	-0.995765	-0.592488	-1.60907	-1.60132	-0.381733	-1.73005	-2.97355	-1.19491	-1.39055	-1.49253	-0.148023	0.210928	0.576624	-0.143552	0.919964	0.083169	-1.04975	-1.54973	0.914153	-1.35044	1.15222	0.421777	-0.626421	0.66115	-0.181838	1.14683	-1.50058
P07737	P07737	PFN1	Profilin-1	0.956594	-0.013918	1.39861	0.341616	1.20643	1.97515	-0.350234	0.543406	1.2833	-0.138835	0.966203	1.389	-1.16302	-0.873565	-1.24217	0.278258	1.37975	1.18275	2.63562	0.885489	1.24181	2.03052	0.296843	0.687951	1.42551	1.68856	0.493993	-0.103211	0.910074	1.76286	1.16706	0.753987	0.616918	-0.946429	-0.154008	0.653469	0.668273	-1.23386	-1.28694	-0.562833	0.36032	0.57821	0.278783	1.13879	-1.12044	1.51685
Q13561	Q13561	DCTN2	Dynactin subunit 2	1.31122	0.396366	1.29216	-1.16651	0.60602	0.205772	-0.747199	0.491663	1.02533	0.377307	0.910971	1.00627	-0.493928	-1.18532	0.291026	0.197609	-2.6963	-2.74618	0.592821	1.18001	1.15838	1.34251	0.0555134	1.32342	1.1202	0.581777	1.23135	0.358497	1.48458	1.3141	1.38914	1.50503	0.58643	-0.585057	0.244056	-1.09328	-0.541389	-0.89583	-0.644846	1.01674	-0.429672	-1.60843	0.209372	1.73781	0.187646	0.840494
Q9UBQ0	Q9UBQ0	VPS29	Vacuolar protein sorting-associated protein 29	1.33283	0.100119	1.34594	-1.25061	0.703359	0.637789	-1.38175	1.00498	0.362397	0.126347	1.03121	1.18857	0.999746	0.036793	0.639474	-0.643267	-2.70579	-3.91457	0.958839	1.27484	0.853376	1.36516	-0.0402091	1.2792	1.20796	1.10139	1.35727	0.241052	0.954852	1.12913	1.33919	2.41282	1.44452	-0.964582	1.32587	1.40355	-1.21474	0.548664	-1.01535	1.03367	-0.612713	-1.97564	1.18376	0.13504	0.906496	-0.273656
P38159;Q8N7X1	P38159	RBMX	RNA-binding motif protein, X chromosome	-1.19907	-0.91577	-2.66278	0.296121	-0.978725	-1.41941	0.736808	0.280382	-0.490821	-0.0186559	-2.00175	-1.81288	-2.20761	-0.981379	-1.70131	-2.24503	-3.49268	-3.26896	-1.48121	-1.28276	-0.134989	-1.60272	-0.0413468	-1.24589	-0.709976	-0.804678	-1.05077	-1.1106	-1.45796	-1.29978	-1.05525	-2.1525	-0.256063	0.716573	-0.541802	0.234428	-0.321132	-0.410144	-1.42858	-0.56929	0.503479	1.6016	0.782548	-0.794596	0.741717	-1.15232
P49411	P49411	TUFM	Elongation factor Tu, mitochondrial	-0.367732	-1.72703	-1.30225	-3.25623	-1.81198	-3.85092	-0.750033	-1.93942	-1.89694	-0.325254	-1.93942	-0.919945	0.812763	0.0236394	0.722319	-0.168632	-3.39028	-1.67951	-1.81504	-1.51825	-2.92198	-1.0575	-0.342185	-0.940082	-0.943501	-2.01398	-0.917234	-0.170633	-0.00488147	-1.34268	-1.40793	0.907901	-0.152253	-0.32404	0.23759	-1.7295	-1.10717	0.326793	-1.87615	0.827946	0.719917	-0.139256	0.860244	0.351914	0.483838	-1.7375
Q9NRN7	Q9NRN7	AASDHPPT	L-aminoadipate-semialdehyde dehydrogenase-phosphopantetheinyl transferase	1.2195	0.571132	1.4086		1.00338	1.08442		0.395533	1.12494		1.48965	1.36808	0.352284	0.333352	0.573522	-0.0346827	-2.60837	-1.10296	1.31327	0.907988	-0.10234	1.705	0.659558	1.0689	1.81004	1.49273	1.04237	0.724238	1.27156	1.34773	0.609716	-0.537992	-0.558207	0.57642	-2.38666	-2.88424	0.169827	0.470039	-0.705651	0.767528	-0.590288	1.90487	0.159774	-0.563947	0.0947309
P10768	P10768	ESD	S-formylglutathione hydrolase	-0.631582	1.9043	1.40379	-0.664949	0.636357	2.7051	-0.664949	1.83756	0.903291	0.903291	1.03676	0.569623	-0.631492	0.329926	-0.142612	-1.49258	-2.43007	-0.611593	1.6266	2.49676	2.45139	-0.172326	-0.0724074	1.22411	1.14994	-0.211147	2.69118	1.03531	3.02245	1.37847	1.77994	2.50049	1.55664	1.87973	-2.23827	-0.582972	1.15716	-0.736248	-1.77095	-0.103382	0.0820753	-0.376189	2.12106	0.754442	0.0492642	-0.224541
P48426;Q5FVE4	P48426	PIP4K2A	Phosphatidylinositol 5-phosphate 4-kinase type-2 alpha	0.929349	1.08385	2.4463	0.241103	1.35072	2.22157	-0.0538603	0.269194	1.98279	0.845074	0.732707	0.85912	-1.66782	0.749126	-0.0395518	0.527922	-2.22742	-0.635217	2.52782	1.70179	0.0497511	1.7553	1.7354	2.67933	1.74767	1.25742	0.406861	1.55271	0.973972	-0.286494	1.28914	-0.00293068	0.441377	0.811273	-0.914643	-1.20994	-0.430082	1.02047	-0.432386	0.238519	0.231691	1.07706	0.00589679	0.396984	-0.0762172	-2.51687
Q9H479	Q9H479	FN3K	Fructosamine-3-kinase	1.17027	0.345727	1.38654	-0.532879	1.21082	0.913442	-0.600464	-0.113851	0.69717	0.102421	0.940476	1.26488	1.38358	2.06103	2.33831	2.63702	-0.0128883	0.164348	1.7351	0.320542	0.50773	1.60097	0.898905	0.821962	1.40732	0.848466	1.00293	0.721829	1.22559	1.03127	0.692861	-1.34305	-0.492099	0.540436	-1.78269	-0.330113	0.412182	0.502928	-1.18016	0.226738	0.613995	1.7026	0.422344	-0.70487	0.154432	-1.82233
P42025	P42025	ACTR1B	Beta-centractin	1.23492	0.810894	1.32914	-1.81176	0.873712	0.44969	-0.46117	-0.571102	1.28203	-0.476875	1.14069	0.669553	0.794443	0.371795	1.09885	-0.32493	-1.64129	-1.29849	1.20357	1.15849	1.03506	0.938065	0.265057	1.14931	1.05429	0.70204	1.17676	0.65293	1.58966	0.308062	1.52007	-0.625244	0.0514939	-0.172644	-0.414165	-0.874611	-0.253038	0.767255	-0.880949	0.416093	0.933648	1.0354	0.57495	-1.24049	-0.403325	-1.77671
Q05682;REV__Q13136	Q05682	CALD1	Caldesmon	-2.77083	-1.07241	-2.63219	1.26727	-0.0325514	-0.760449	2.44577	0.071434	-0.500486	-0.708456	-3.08279	-1.78297	-0.469019	0.413631	-1.66004	-0.894418	-0.390959	1.29445	-1.29834	-2.73903	0.69694	-2.27903	-1.05391	-3.53207	-2.0573	-1.61747	-1.4026	-1.62415	-2.48204	0.329046	-0.0230643	-1.48359	0.103034	-0.93764	-0.809558	0.68276	1.85682	-0.199	-0.165713	-1.44124	-0.0248359	2.32363	0.0560225	-0.188159	-0.554244	-0.641969
P11274	P11274	BCR	Breakpoint cluster region protein	-0.631993	0.155482	-1.26947	-0.594494	-1.11948	-1.34447	-0.407	0.305478	0.117983	0.605468	-0.969483	-0.294504	0.62084	-0.051971	0.633607	-0.688232	-1.71722		-2.02953	-0.225685	-1.20375	-1.08432	-1.47922	-0.497417	-2.03707	-2.55865	-0.737714	-0.622189	0.300054	-1.55088	-1.60186	-0.421153	-0.391488	0.527418	-0.402606	-0.0648216	-0.143783	0.733849	-1.74783	0.729298	0.590568	0.686564	0.753743	-0.644376	0.329606	-1.70011
P51553	P51553	IDH3G	Isocitrate dehydrogenase [NAD] subunit gamma, mitochondrial	1.43368	2.90604	2.05756	-2.63402	1.48359	-1.83546	0.535293	-2.48429	-0.413006	1.80801	0.984488	0.360607	1.23412	0.436973	1.47455	-0.262866		-4.48123	1.46531	1.81702	-0.125239	2.35576	2.36673	2.8501	1.4878	1.9398	2.38357	1.18577	1.44475	-0.869206	-0.172766	0.70124	0.023229	-0.264304	-0.503588	-3.85491	-2.41221	0.858829	-0.992205	0.816892	0.77732	-1.28732	0.611631	0.931015	0.398063	-1.65498
P54577	P54577	YARS1	Tyrosine--tRNA ligase, cytoplasmic	1.70162	0.386506	1.78646	-1.55081	0.626902	0.782453	-1.4094	1.50364	1.39051	0.329942	1.33395	1.47536	0.741626	-0.347856	0.451795	-2.38415	-5.77743	-1.35419	1.36142	1.08889	0.49831	1.89654	-0.0219017	1.02455	1.5028	0.538447	1.66468	-0.246935	1.57839	1.8939	1.99476	-0.194943	-0.113408	0.284129	-1.64425	-0.198343	-1.02536	0.373566	-0.51263	0.831665	0.465973	-0.0896433	0.421455	0.813242	0.25766	-2.60264
Q4J6C6	Q4J6C6	PREPL	Prolyl endopeptidase-like	1.40277	-0.172078	1.99258	-1.07199	0.91025	1.3298	-1.224	-0.220722	0.898089	-0.488263	1.43317	1.56086	0.42513	0.279896	0.909586				1.79086	1.59657	0.965441	2.17451	0.109109	1.3468	1.73565	1.2379	0.88479	0.0911784	1.06676	1.05082	0.493188	0.460874		-1.45478				-0.104666		0.180537	0.89262	-1.78756	1.05791	-0.164193	-0.99005
Q02252	Q02252	ALDH6A1	Methylmalonate-semialdehyde dehydrogenase [acylating], mitochondrial	1.78301	0.422095	1.70136	-2.21808	-0.721075	-0.0406167	0.0138199	-0.122272	1.81023	1.0209	-0.0133984	0.803151	-0.387855	-0.0668786	-0.222049	0.632884	-2.88208	-4.3983	1.62928	0.585386	0.294663	2.43856	0.0279609	1.41088	2.56088	1.22609	1.16485	-0.507598	1.80459	2.14776	1.52548	0.658245	1.78838	-0.751331	0.0743354	-0.272309	-1.68892	-1.31618	-0.339016	-0.122618	0.99768	-1.00024	1.0803	1.77861	-0.584394	-0.664048
Q9UBB6	Q9UBB6	NCDN	Neurochondrin	1.63865	0.0588127	1.98642	-0.994414	0.883509	0.277407	-1.20307	0.724531	1.47968	0.466193	1.31076	1.47968	0.82171	0.241711	1.28424	-0.628549	-2.07237	-1.79628	1.27593	1.22327	0.339954	2.12377	-0.206461	1.31987	1.8162	1.27692	1.10789	-0.240938	2.03225	1.27021	1.50726	0.311978	-0.134406	0.612261	-0.185632	-1.35256	-0.732263	0.545283	-1.76911	0.949543	0.702088	-0.159878	0.842789	0.222191	0.461962	-1.78314
P29401	P29401	TKT	Transketolase	0.975548	0.109804	1.66181	-0.766497	1.02834	2.06301	-0.935423	0.22594	0.732717	-0.280836	1.29228	1.20782	0.989036	1.64196	2.06613	1.74705	1.02268	-0.0656799	1.76627	0.983868	1.26686	1.39791	-0.224521	0.819142	1.16173	0.671383	1.16203	0.310023	1.46688	1.01815	1.61855	0.941159	0.91801	0.798569	-0.787274	0.536552	-0.19785	-0.803187	-2.1693	0.39764	0.580427	0.831636	0.732735	1.17156	0.138406	-0.710733
Q9NZN5	Q9NZN5	ARHGEF12	Rho guanine nucleotide exchange factor 12	-2.22523	-0.677487	-1.70931	-0.612998	-1.38687	-2.41869	0.805763	0.99923	-0.580754	0.805763	-1.1934	-1.25789	-0.39749	0.435381	1.66149	-0.0199306			-2.53553	-1.47623	-0.0888196	-1.88161	-0.522431	-2.10465	-1.96124	-2.36633	-1.2287	-0.791433	0.0666749	-0.475111	-0.502553			-2.52692	-2.54948				0.599846	-0.687079	0.235222	1.09891	0.55586		-1.89416
P14415	P14415	ATP1B2	Sodium/potassium-transporting ATPase subunit beta-2	-0.286999	-0.986556	-1.21974	-0.147087	-2.15248	-5.46372	-0.10045	-2.33903	-2.43231	2.51123	-3.08523	-0.75337	-1.19847	-0.658514	-1.09058	-0.203564	-5.67504	-4.15501	-3.99546	-1.73595	-3.0065	-0.941258	-1.57434	-1.36547	-1.55668	-2.49841	-1.16128	-0.999905	1.59021	-0.688097	-1.69199	0.872079	-0.40438	-0.518754	0.400979	-1.08048	-0.602315	0.324188	-0.190962	0.401447	0.10602	-1.27269	1.20102	1.06453	0.165356	-2.09219
Q92499	Q92499	DDX1	ATP-dependent RNA helicase DDX1	0.518044	0.347472	0.347472	-0.578489	0.761718	1.44401	-1.43135	1.1516	0.566779	1.00539	0.786086	1.00539	-2.06235	-1.31968	-5.43625	-1.65338			1.15304	0.900621	2.44314	0.61401	0.666381	0.457154	1.01774	0.922381	0.950844	0.451935	1.47287	0.867854	1.28849	-5.99226	0.99573	1.27141	0.849376		-1.74721	-1.52923	-0.336095	-0.20393	-1.53192	0.194319	0.212827	1.22081	1.10836	-0.269071
P35268	P35268	RPL22	60S ribosomal protein L22	-0.800716	-1.63487	-2.1482	2.23647	-0.437109	-0.159056	1.01732	-1.14294	-1.05738	0.0120532	-1.07877	-0.501275	-2.91958	-1.97225	-3.05641	0.0772215	-2.37075	0.3696	-2.05525	-0.676518	0.470342	-1.90278	-0.389459	-2.06118	-1.92808	-1.58714	-1.44271	-0.671247	-1.02057	-0.852825	-0.685146	0.253814	-0.223759	-0.746064	1.65159	-0.230131	-1.19072	-0.611313	0.694454	0.541121	-0.393943	-1.3488	-0.53663	1.07923	-0.431866	1.86948
O75083	O75083	WDR1	WD repeat-containing protein 1	0.806386	0.312924	0.806386	-0.807366	0.846396	1.57992	-1.00742	1.07312	0.87307	0.499639	0.846396	0.966427	-0.323632	-1.60122	0.962398	-0.157495	-2.11388	2.89133	0.983986	0.928409	1.62714	0.78892	0.397728	0.826902	0.611458	1.06942	0.980346	0.340549	1.38345	1.06507	1.41318	0.249488	-0.264485	-0.359014	-0.234898	0.367051	2.10956	-0.666554	-1.30494	-0.218926	-0.767027	0.132943	0.182597	-0.560793	0.402582	0.459669
P60842	P60842	EIF4A1	Eukaryotic initiation factor 4A-I	-0.1049	0.976347	0.955946	0.527528	0.833541	1.73118	0.36432	1.15996	-0.268107	-0.410913	-0.32931	0.507127	-1.16727	-2.6867	-1.50825	0.919606	-4.78045	-3.92004	1.30025	1.35296	1.98662	0.712727	1.56424	0.737662	-0.138826	1.53774	0.645422	0.287548	0.858171	1.39945	1.21654	1.79163	-1.19624	-0.592378	-0.756611	-2.40157	-3.02382	-0.139113	-1.7578	0.438925	-0.976856	0.321639	1.37167	0.985058	-0.867577	-0.336505
Q9BS26	Q9BS26	ERP44	Endoplasmic reticulum resident protein 44	-1.92487	-1.47775	-2.67006	0.944111	-1.03064	-1.96213	0.0126246	-0.732565	-0.136413	-1.47775	-1.47775	-0.620786	-2.66309	-0.797608	-1.65027	-1.67901	-6.00334	-2.82208	-1.95949	-1.75394	-0.0693689	-1.92143	-1.09318	-2.42477	-1.44503	-1.11124	-1.28237	-2.31072	-0.346878	-0.695716	0.617833	-1.04487	-0.840505	0.230579	-0.12468	-2.16593	-2.22806	1.15683	-2.02351	0.120084	0.408211	1.48882	0.505596	-0.369238	-0.675879	-0.564415
P49840	P49840	GSK3A	Glycogen synthase kinase-3 alpha	1.23325	0.329963	1.78231	-1.47662	0.879022	-0.165961	-1.74229	0.259116	1.1447	0.152847	1.16241	0.967579	0.68406	0.773295	0.958866	-0.0279862	-2.55671	-2.24588	1.32158	0.666558	0.287648	2.07269	0.0134616	0.744845	2.08716	1.2877	1.40781	-0.012277	1.39832	1.43572	1.42954	-0.428838	0.142206	0.662837	-0.133044	-0.378214	-0.107586	0.918205	-1.16984	0.794849	0.797073	-0.956859	0.638462	0.13813	0.700403	-1.91961
P17858	P17858	PFKL	ATP-dependent 6-phosphofructokinase, liver type	0.848748	1.478	1.65158	-0.822015	1.49969	2.15064	-0.344654	0.0676119	0.414784	-0.88711	1.71668	1.06573	-0.231897	0.251419	0.925715	1.44707	-3.4035	-1.93035	1.5431	1.49149	1.66482	1.2988	1.15733	1.22129	1.01402	0.971412	1.65556	1.66118	-1.09671	1.62761	0.402353	0.651403	-0.0825368	-0.411988	1.64873	-0.684087	-1.5116	0.790942	-1.3289	0.0428106	-1.22181	0.455848	1.35545	-0.0899048	1.34016	-1.09695
Q13242	Q13242	SRSF9	Serine/arginine-rich splicing factor 9	-1.51408	-0.995672	-2.56662	0.528147	-0.383002	-1.65547	0.056863	-0.131651	-0.398712	0.13541		-1.46696	-1.18776	-0.0474233	-0.769845	-2.2154		-0.856658	-1.83998	-1.40274	0.0780445	-2.05525	-0.686257	-2.3316	-1.2624	-1.40812	-1.14266	-0.561067	-0.32903	-1.14323	-0.259877	-1.41169	-0.973213	-0.824137	0.530419	-1.83223	-0.0801999	0.25808		-1.14032	-0.050952	0.945348	0.679374	-0.834643	0.881663	0.958985
P04275	P04275	VWF	von Willebrand factor	-1.42381	-0.583224	-2.10202	0.591693	-0.583224	-1.82501	1.29855	-0.115167	-0.468598	-0.659641	-1.60531	-1.31874	-0.861497	-0.745336	-1.27529	0.710834	0.882766	1.48983	-0.432527	-1.13448	-1.03887	-2.18366	-0.850476	-2.06287	-1.97938	-1.11655	-0.0496463	-0.412172	-0.635133	-0.959881	-1.00114	-1.40502	-0.18527	-0.813342	-1.07212	0.637195	0.516394	-2.10061	-0.233688	-1.01016	0.664307	1.38398	0.553779	0.722231	-0.0596635	-0.360494
Q07954;O75197	Q07954	LRP1	Prolow-density lipoprotein receptor-related protein 1	-0.837728	-0.650314	-1.96221	1.50494	-1.39997	-1.64985	0.75529	0.286755	-1.15008	-0.0568367	-1.3375	-0.868963	0.841616	0.340165	0.695131	-0.129445	-0.0454321	-0.946707	-2.67715	-1.07474	0.0394868	-2.09979	-1.3616	-2.32899	-1.93377	-2.1171	-0.69774	-0.264566	-0.216046	-0.646563	-0.4598	0.291931	0.203211	0.266851	0.251888	1.15484	0.423825	0.114264	-2.02967	0.358928	-0.0915754	1.11445	0.999462	0.860719	0.332004	-1.19174
Q99733	Q99733	NAP1L4	Nucleosome assembly protein 1-like 4	1.567	0.631647	1.28067	-1.31541	0.536203	1.567	-1.75445	0.650736	1.43338	0.536203	1.35702	1.52882	0.524444	-0.0573807	0.486676	-0.626339	-1.32182	-1.30093	1.6782	1.34015	1.44534	1.21954	-0.230465	1.03195	1.18787	1.41095	1.08001	-0.290714	1.31672	0.996347	1.27146	-1.0567	-0.52606	-0.127592	-0.007374	-0.347184	0.590299	1.03724	-1.10472	-0.0296921	0.363498	1.31767	0.590251	-0.659151	0.413514	-1.9695
O95831	O95831	AIFM1	Apoptosis-inducing factor 1, mitochondrial	-0.558171	-0.685415	-1.76699	-1.25802	-1.79881	-3.58023	-0.653604	-2.75314	-0.112814	-0.494548	-0.717226	-1.41707	1.12832	0.327826	1.08995	0.375472	-2.1929	-0.876959	-2.38898	-1.85112	-2.65212	-1.03641	-0.110343	-0.975744	0.0065352	-1.6989	-1.53119	-0.495593	0.108803	-1.36372	-1.42876	0.205558	0.273478	-0.488325	-0.0148272	-0.275174	-0.594447	0.704418	-2.03435	0.889929	0.810597	-0.249175	0.702972	-0.0534143	0.441395	-1.45096
Q16658	Q16658	FSCN1	Fascin	1.26021	0.253859	1.72781	-1.03712	1.28054	1.31104	-0.894807	0.396172	0.924761	0.0302249	1.36186	1.13823	0.598618	0.555845	0.846923	-0.732191	-1.02243	-1.43078	1.92369	0.999591	0.973965	1.5359	0.101681	1.02489	1.34862	1.08203	0.753007	0.028195	0.733547	1.16861	1.20824	-0.629489	-0.183149	0.430147	-0.576883	-0.85718	-0.140426	1.06919	-1.41619	0.70017	0.755602	0.58424	0.31979	-0.579594	0.189159	-1.96416
Q8N6H7	Q8N6H7	ARFGAP2	ADP-ribosylation factor GTPase-activating protein 2	-0.563422	-0.669697	-2.26382	-2.72434	-2.08669	-2.97232	-0.386297	-0.280022	-0.917671	1.20783	-1.69702	-0.988521	0.80696	-0.947891	0.284409	-4.53297		-0.321444	-3.76726	-2.32408	-1.85583	-1.84997	-1.60995	-0.604323	-2.52498	-2.91967	-0.380377	0.633863	0.292139	-1.59408	-0.468917	-1.78467	-0.889717	-0.0516113	0.885266	-0.237217	-0.810561	0.990155		0.200107	-0.253954	-0.556614	1.01605	-2.01315	-0.0972077
P49207	P49207	RPL34	60S ribosomal protein L34	-0.28669			0.894309	-1.08977		-0.40479		-0.924429	-0.782709	-2.01095	0.0203699	-3.41067	-1.07323	-2.67578	-0.935051	-3.87915	-2.66878		-1.7581	-1.13883	-1.93239	-0.213472	-2.89258	-1.04606		-1.62585	-1.32128	0.16697	-1.12751	-1.12355	-1.59121	-0.510996	0.20615	0.925446	1.00898	-0.348923	-0.978016	-0.810272	-1.21057	-0.8535	1.49457	0.997084	1.2854	0.4275	0.00836062
Q99961	Q99961	SH3GL1	Endophilin-A2	1.38424	0.67508	1.74895	0.442071	1.16136	0.958743	-0.56088	0.705473	1.06005		1.03979	1.08031	0.37224	0.422164	-0.51276	-0.846784	-3.41124	-3.30232	1.69981	1.09394	0.375083	2.11035	-0.00779279	1.0555	1.91936	1.36357	1.20111	0.0763357	1.07901	1.09779	0.775545	0.527178	-0.283126	-0.405982	0.232283	-2.22569	-0.976093	0.336966	-0.666396	0.911797	0.248758	0.662847	-0.244111	0.782757	0.878274	-2.30086
P49327	P49327	FASN	Fatty acid synthase	1.29637	0.6637	1.03357	-1.09803	0.420366	0.644233	-1.42897	0.731833	0.916766	1.00437	1.31583	1.02383	0.585523	-0.0743934	0.303219	-0.732376	-2.38961	-3.89202	0.627752	0.863132	0.384785	1.23469	0.293028	1.13961	1.03273	0.667932	1.17405	0.709657	1.61283	1.08609	1.28523	0.64953	0.0852655	0.170832	-0.744487	-1.34372	-1.52681	0.426174	-1.56819	0.965313	0.649245	-0.154375	1.09706	-0.00883274	0.444299	-1.8919
O95865	O95865	DDAH2	N(G),N(G)-dimethylarginine dimethylaminohydrolase 2	0.981417	-0.236818	1.96883	-0.249642	1.62259	3.14859	-0.0188183	0.981417	1.50718	-0.211171	0.968593	1.09683	1.23804	0.763001	1.80182	0.139524	3.81183	0.804809	2.79893	1.03485	2.5512	1.63555	0.29806	0.666495	0.944314	1.24958	1.23472	-0.683846	0.666346	1.81159	1.9383	0.734754	-0.13047	0.332645	-0.100912	5.71651	2.37484	-1.11298	0.47409	-1.0451	-0.656619	1.58851	-1.20147	0.383957	-0.309377	1.07699
Q9HB71	Q9HB71	CACYBP	Calcyclin-binding protein	1.45504	0.474476	1.4278	-1.35046	1.12818	0.937518	-2.46721	0.528951	0.515332	0.134003	1.3597	1.37332	-1.50772	0.111264	-0.960685				2.15041	0.78289	0.931099	2.31664	-0.0341424	0.727281	1.95896	2.13045	0.247876	-0.436388	1.50507	1.44225	1.6006	-0.985601	0.296967	1.09765		-0.508649	0.158554	0.353207		-0.485854	-0.677773	1.48759	0.0272627		-1.51799
P15121;C9JRZ8	P15121	AKR1B1	Aldo-keto reductase family 1 member B1	0.906433	0.749771	2.89082	0.279784	1.42864	3.02137	-0.0727052	-0.137981	0.214509	0.410336	1.50697	1.42864	0.437064	0.768526	0.606969	3.48796	1.94368	0.762161	3.36445	1.03994	1.23532	2.35531	0.0837902	0.889746	1.89671	1.48991	0.576293	-0.452249	0.742722	0.988856	2.00159	2.80525	2.14459	0.60362	0.0326849	2.05313	0.805672	-0.316504	-0.998705	0.487972	-0.699099	-1.25242	0.541077	1.86709	0.186462	1.03453
Q14914	Q14914	PTGR1	Prostaglandin reductase 1	0.789652	0.471261	2.0324	-1.18232	0.964253	1.13885	-1.26448	-0.884467	0.933441		1.41616	1.10804	1.00797	0.910702	1.20622	0.245401	-0.673522	0.66415	2.65236	0.572562	1.06306	1.52284	0.186091	0.605755	2.1552	1.40368	0.536771	0.0656889	1.04716	1.54666	1.69231	-1.3274	-0.299529	-0.794202	-1.41355	0.00108556	0.485869	-0.0427111	-1.40624	-0.592791	0.801264	2.34848	-0.113419	-0.588745	-0.328701	-0.182458
O95741	O95741	CPNE6	Copine-6	2.5108	1.80282	2.38992	0.196922	0.663151	2.06184	-0.355645	2.5108	0.697686	0.732222	2.18271	0.74949	1.5537	1.24968	1.96406	0.435555	0.794154	0.344362	0.419222	2.1493	1.20129	1.93727	-0.601929	2.05136	0.932967	-0.113784	1.6626	0.94099	3.37259	1.05802	1.4482	1.39865	0.118515	1.07094	1.38074	-0.7228	-0.244486	0.273524	0.810765	0.644414	-0.0949242	0.360006	-0.896981	-0.0047802	1.27743	-0.0733395
O60784	O60784	TOM1	Target of Myb protein 1	1.52593	0.783044	1.38026	-0.935785	0.885008	0.244089	-0.99405	1.0598	1.26373	0.404319	0.972406	1.07437	0.242867	-0.242691	0.845018	0.554061	-1.01179	-1.6463	1.09547	1.27336	-0.236717	1.76769	-0.0235013	1.67954	1.32851	1.42821	1.29004	0.240944	1.32477	1.01878	1.15939	0.659633	0.163739	0.35775	0.280966	-0.635518	-1.41123	-0.0640522	-2.66489	0.995688	0.35185	-0.140309	0.419951	0.104809	0.689457	-0.00338092
P05455	P05455	SSB	Lupus La protein	0.469309	-0.571072	0.876415	-0.691696	1.47953	2.27867	-1.11388	0.997039	1.2986	0.0471255	1.14782	1.26844		-0.673502		-0.707769			2.18012	1.20979	2.29707	0.409919	0.686445	0.502853	1.45668	1.38814	0.95598	-0.79743	1.0022	1.58293	1.68114		-1.37375	-0.756784			-0.272535	0.0237624	-0.137576	0.0240279	0.0611991	-2.21224	0.787001	1.51411	0.260087
Q08170	Q08170	SRSF4	Serine/arginine-rich splicing factor 4	-0.740529	-1.08106	-2.34785	0.0222665	-0.168432	-0.0185976	0.0903732	-0.604315	-0.468102	-0.14119	-1.14917	-0.440859	-0.965086	-0.146479	-0.935977	-0.520402	-2.47903	-1.99631	0.0212028	-0.915028	-0.952321	-2.11046	-0.420546	-2.21037	-1.1146	-1.51126	-2.22048	-0.493887	-1.31746	-0.638911	-0.195559	-0.439776	0.586351	1.05862	-0.106696	0.0761056	0.214648	0.169109	-0.66018	0.165171	0.261546	1.59464	0.315805	0.34017	0.558071	-2.26783
O95299	O95299	NDUFA10	NADH dehydrogenase [ubiquinone] 1 alpha subcomplex subunit 10, mitochondrial	0.347178	-0.252216	-0.989933	-2.32704	-1.4049	-3.59499	-1.42795	-0.713289	-0.459699	0.946573	-0.759396	-0.321377	0.936283	0.665132	0.55383	-0.0848144	-4.26484	-0.355946	-1.85509	-1.11602	-2.76078	-0.268173	-0.899148	-1.06201	-0.852481	-1.31976	-0.871864	-0.604188	0.127538	-1.2859	-0.953677	0.0986347	0.0763962	-0.162071	-0.26016		0.751983	0.619939	-2.06453	0.978973	1.07702	-0.403315	0.740658	0.250619	0.188852	-1.17461
P62328	P62328	TMSB4X	Thymosin beta-4	-0.222792	-1.00801	-2.62207	-0.244604	-1.13888		-0.200981	-0.266416	-0.615401	-0.484532	-1.46605	-1.29156	-0.0363908	-0.488739	-0.157755	-2.82526	-0.580045	1.53486		-0.733718		-1.59325	-3.77621	-0.779118	-2.30991	-3.31439	-0.875286	-3.33528	0.143942	-0.93531	-0.0600424	-1.93881	-1.27468	0.641444	4.99148	-1.20409	1.15912	-0.513161	0.326976	-1.90846	-0.307207	1.32413	0.780445	-1.14473	0.457735	-0.02088
P61081	P61081	UBE2M	NEDD8-conjugating enzyme Ubc12	1.48055	0.160594	1.75554	-0.829376	0.534582	0.655578	-0.279393	0.61158	1.37056	0.25959	1.22756	1.13956	1.07704	0.371254	1.6501	-0.346955	-2.23742	-2.83003	1.75838	0.923577	0.554548	1.93728	-0.297369	0.994394	1.68348	1.10225	0.817938	-0.29033	1.61853	1.44736	1.59609	-0.0508718	0.108657	0.353681	-0.165788	-2.82581	-3.01359	0.609143	-0.769834	1.67743	0.469068	-1.46467	0.87111	-0.678676	0.152381	-1.22027
P51572	P51572	BCAP31	B-cell receptor-associated protein 31	-2.00447	-0.973764	-2.71615	0.498674	-1.97993	-1.7836	0.498674	-0.311167	-2.17625	0.0569424	-1.88177	-1.48912	0.555556	0.0849608	0.594965		-2.49974	-0.892097	-2.12048	-2.35881	0.199483	-2.46708	-0.800246	-2.34559	-1.09133	-1.1068	-0.759379	-1.09632	-0.668474	-0.728172	0.196347	-0.523976	0.589962	-0.998476	0.84077	-1.82604	-0.262463	0.746593	-0.842297	0.048149	0.68841	1.27902	0.968894	-1.32337	-0.188674
Q13838	Q13838	DDX39B	Spliceosome RNA helicase DDX39B	0.741706	-0.160242	1.12052	-0.791605	1.86012	2.41933	-0.53906	1.17464	1.40915	-0.521021	0.380927	1.26484	-2.7835	-1.19355	-1.49899	-0.333401	-1.19836	-1.29886	2.40979	0.84293	1.76801	0.463435	0.487049	0.570171	0.923727	1.58242	0.510053	0.732791	0.386134	1.48071	0.928691	1.71779	0.358322	0.0700357	0.514723	1.68922	-0.0257326	-1.18336	-0.219928	0.325025	-1.11917	-1.30662	-0.0653585	1.54954	0.310407	1.36611
P35573	P35573	AGL	Glycogen debranching enzyme	0.787214	0.235076	2.29574	0.215357	1.083	1.50697	-0.297343	-0.612851	0.757635	-0.405799	-0.652289	1.09286	0.966777	0.393773	1.01422	-0.581512	-1.15266	-0.136688	2.10721	1.15191	0.492513	1.08894	0.670707	0.963901	1.42974	0.929084	0.510128	0.0452171	1.07609	0.907096	0.977727	-0.472817	0.223761	-0.021219	0.779685	-0.0555541	0.519646	0.928649	-1.15517	-0.222181	0.644835	0.687183	1.23415	0.154469	0.548527	-1.26804
Q8IYB5	Q8IYB5	SMAP1	Stromal membrane-associated protein 1	1.4786	1.95737	1.58268	-1.99769	0.229632	0.000655055	-1.39402	0.521057	0.645953	0.500241	2.16553	0.854114	-3.04055	-0.354437	-1.79764	1.06721			0.826482	1.32629	-0.52992	1.81513	0.311	2.00545	1.52703	0.496936	1.83219	1.29908	1.46172	0.689279	0.650941	-0.368984	0.00202267	-0.779795				0.479696		-0.770091	0.33912	-1.71617	1.2084	-0.295368	0.754418
Q9NR28	Q9NR28	DIABLO	Diablo homolog, mitochondrial	-1.12787	-0.27617	-1.099	-0.521575	-0.53601	-1.51763	0.878675	-0.40609	-0.709237	0.676577	-0.954642	-1.21448	0.0544336	-0.7487	0.83586	1.70546			-1.48006	-1.23645	-0.849027	-1.59022	-0.295543	-0.843192	-1.08076	-0.682399	-0.998132	0.03501	-0.694233	-1.45705	-0.970076	0.615821	-0.330267	-0.0244569	-1.3343	-2.09854	-1.47633	-0.826758		1.31316	1.44204	-0.0613774	0.261814	0.151363	-0.491213	-0.0068848
O00429	O00429	DNM1L	Dynamin-1-like protein	1.5447	0.588249	1.40982	-1.36145	0.674084	0.232643	-1.56991	0.796707	1.34851	0.441101	1.27493	1.44661	-0.506769	-0.0979247	0.17794	-0.918035	-4.08869	-4.81655	1.05016	1.0734	0.0508132	1.59607	0.357122	1.26663	1.62747	1.11482	1.29829	-0.336183	1.28965	1.25983	1.16008	0.128552	-0.176714	-0.38535	-0.74774	-2.61524	-1.42112	0.155986	-1.1902	1.48174	0.043911	-1.12172	0.707817	0.774468	0.669033	-1.59663
Q16891	Q16891	IMMT	MICOS complex subunit MIC60	-0.377308	-0.405165	-1.4359	-2.07663	-2.07663	-3.5531	-0.934464	-0.572312	-0.99018	1.29416	-1.18518	-0.795175	1.42825	0.601645	1.23514	-0.27079	-1.6504	-0.986743	-2.38413	-1.44352	-2.02423	-0.585223	-0.861549	-0.776364	-0.766492	-1.4101	-0.605308	-0.691258	0.0292625	-0.906995	-0.707502	0.0750575	-0.106772	0.415949	-0.285526	-0.788494	-0.290887	1.01319	-1.65468	0.713241	0.754774	0.380783	0.625688	-0.374373	0.447788	-1.80841
Q96KP4	Q96KP4	CNDP2	Cytosolic non-specific dipeptidase	1.07097	0.0380753	1.64841	-0.78336	0.639919	2.0388	-0.628833	0.298332	1.21736	-0.43364	1.49389	1.20923	-1.8606	0.930408	0.0652078	0.689098	1.82986	-0.0287932	2.02232	1.11962	1.53361	1.08903	-0.219665	1.06415	0.471642	1.13933	1.06556	0.249616	0.822139	0.896669	1.41227	0.592169	0.53823	-0.78893	0.499305	1.90803	-0.230199	-1.36814	0.0629195	-0.364558	-0.660306	0.355005	0.409591	1.86648	-0.652639	1.24587
P55011;Q13621	P55011	SLC12A2	Solute carrier family 12 member 2	-1.72424	-0.981409	-1.0688	-0.369662	-0.500751	-3.03513	-0.107485	-1.19989	-0.631839	-0.588143	-0.937713	-1.59316	-2.64363	-0.876294	-3.96448	-1.12972	-3.37022		-1.65301	-1.92104	-1.15932	-1.23269	0.62318	-2.44959	-0.425469	-2.85557	-0.851631	-0.166853	-1.2031	-0.730941	-1.12036	1.89128	1.5774	0.307111	1.02947	2.77922	1.50506	0.126854	0.541462	0.714323	1.11543	-1.35772	1.33321	0.0250704	-0.946937	0.00333197
Q96F85	Q96F85	CNRIP1	CB1 cannabinoid receptor-interacting protein 1	0.8907	0.416969	1.70896	-1.02576	0.7292	0.643067	-1.66099	0.901466	0.578468	0.309302	1.0845	1.09527	0.785629	0.426688	0.98917	0.796622	-0.651013	-0.229685	1.41379	0.700823	0.192944	1.74403	-0.234136	0.864765	1.68235	1.47735	1.06036	-0.188017	1.7627	1.3837	1.78212	0.505116	0.174013	0.029136	0.471916	-2.48859	-1.06226	1.10865	-2.0526	0.952377	0.539665	-0.710897	0.772479	0.448747	-0.0271975	-1.02725
Q12904	Q12904	AIMP1	Aminoacyl tRNA synthase complex-interacting multifunctional protein 1	-1.31484	0.233781	0.494994		1.57716	1.96898	0.718891		0.140491	0.252439	-0.419251	-1.38947	-0.213468	0.470663	0.282001	0.267014	-0.454473	0.326938	1.60879	1.15662	2.65095	0.268492	1.27315	0.640228	0.783908	0.731068	1.02252	0.930109	0.285086	1.16482	0.620494	-0.26903	0.24724	-0.168986	-1.09194	-0.123728	-0.287414	-0.775887		-0.183093	1.29478	0.750541	0.215683	0.405059	-1.70708
P26196	P26196	DDX6	Probable ATP-dependent RNA helicase DDX6	0.903189	0.435037	1.78097	1.33233	1.50789	1.87851	-0.0526211	-1.67165	1.44937	-1.80819	0.727632	1.07875			0.0771104				2.30892	0.856378	1.62716	1.19101	0.332515	0.44309	2.24274	2.06831	1.08141	-0.0720597	0.610305	1.36439	0.0840355			0.136851				0.872909		-1.86398	-0.178336	0.318735	0.791672		0.0589968
Q15019	Q15019	SEPTIN2	Septin-2	0.427664	0.680772	1.75648	1.1659	1.94631	2.76891	0.132371	-0.711322	0.828418	-0.795691	1.62993	0.617495	0.411101	0.980169	0.459913	0.388571	-3.94654	-0.587959	2.32859	1.32176	2.28736	0.934605	0.91972	0.617066	0.465241	0.665665	0.629272	0.0565599	1.22072	0.625724	1.04858	1.91813	2.06535	-1.08863	-2.54672	-0.548137	0.356632	-1.12739	-0.761587	0.115615	0.481281	-0.37729	1.18539	1.95611	-0.956281	0.233309
Q15366	Q15366	PCBP2	Poly(rC)-binding protein 2	1.34403	1.42909	0.748571	-1.37806	0.535908	0.918701	-1.37806	1.34403	1.89695	0.833636	1.59922	0.493376	-2.1611	-1.86065	-2.26803	-2.51374	-3.26642	-2.2847	1.30075	0.744004	-0.136042	1.09547	1.29288	1.28105	2.02217	2.35858	0.725053	0.60911	0.953005	0.836794	0.124684	0.883548	0.313136	0.645259	-1.46556	0.00576522	-0.906416	-0.893117	-1.38159	0.564361	0.251799	-1.86395	0.820749	0.931055	0.346016	0.49569
O75874	O75874	IDH1	Isocitrate dehydrogenase [NADP] cytoplasmic	1.51913	0.573826	2.21421	1.40792	2.18641	3.91021	-0.34368	-1.01096	1.01868	-0.176861	1.96399	-0.0934509	0.829782	1.05773	0.803862	-1.00022	-0.411251	0.0364102	3.10336	3.40377	1.45712	0.505445	-0.151903	0.674363	1.1092	1.29766	0.608075	0.0640417	1.62326	0.512143	2.08456	-0.917102	0.551745	0.24823	-1.5485	0.733564	1.52398	1.16575	-0.677212	-0.771594	0.32453	1.55603	0.629838	-1.18869	0.196742	-1.46887
Q9Y2Z0	Q9Y2Z0	SUGT1	Protein SGT1 homolog	1.27704	0.271702	1.02172	-1.06875	0.415322	0.239786	-1.64323	0.957886	0.670646	0.399364	0.957886	1.26108	-1.27369	-0.752169	-0.747496	-2.12611	-2.12335	-3.53213	1.19543	0.50257	0.818631	1.30377	0.461231	0.990458	1.12291	0.868433	0.4502	-0.0825358	1.22653	1.55298	1.70016	-1.092	-0.307913	0.881966	1.62221	0.178176	-0.57601	0.06636	1.50384	0.622863	-0.286663	-1.46688	-0.749275	-1.34454	1.15885	-0.124644
O00629	O00629	KPNA4	Importin subunit alpha-3	1.44818	0.412153	1.05967	-0.209461	0.0495449	1.83669	-0.59797	0.981966	0.386253	-0.390765	1.78488	1.18917	-0.880794	-1.22588	-1.16853	-0.8846	-1.22114	1.55996	1.11945	1.00139	1.557	0.611451	0.907203	0.917177	0.364177	0.819906	1.05626	-0.0560711	1.01544	0.895777	1.57404	0.333697	-0.140573	0.870337	1.44854	2.11243	0.795219	0.529246	0.990683	0.0532901	-0.390346	-0.59618	-0.390917	-0.260664	1.1446	1.05922
Q9BWD1	Q9BWD1	ACAT2	Acetyl-CoA acetyltransferase, cytosolic	1.39626	0.708445	1.61279	-1.59699	0.657496	1.37078	-0.488855	0.581073	0.160744	-0.157687	2.31334	0.772131	0.314169	-1.09865	1.43482	-2.22123	-0.417339	-2.84339	1.1977	1.32338	1.19832	0.670592	-0.128009	0.889703	0.982211	0.620794	1.31358	0.136953	2.33665	0.784193	2.4731	-1.14295	-0.968886	0.00793235	-2.06771		-0.56869	1.26926		0.502099	-0.37162	0.873598	-1.75654	-1.17151	-0.386042	0.31168
Q16698	Q16698	DECR1	2,4-dienoyl-CoA reductase, mitochondrial	-0.835736	-0.0901405	-1.50918	-0.450913	-0.619273	-2.51934	0.751661	-1.96616	-0.523067	1.28079	-1.82185	-1.8459	0.473415	0.00753938	0.186365	1.42186	-1.23653	-1.33561	-2.3231	-1.45813	-0.696498	-1.3403	-0.362935	-0.411663	-1.0001	-0.222958	-1.18504	-0.5428	-0.618897	-1.25942	-1.06724	1.81478	0.9034	-0.530673	1.37736	0.739842	-0.173402	-2.36992	0.0718384	-0.511367	0.288994	-0.269721	0.619548	1.50282	0.410455	0.370217
Q14203	Q14203	DCTN1	Dynactin subunit 1	1.48844	0.265935	1.07467	-1.38915	0.529245	0.322359	-1.18227	0.585668	1.09348	0.792554	1.07467	1.18752	1.00317	0.546922	1.27555	-0.618958	-3.16962	-1.577	0.785437	1.03057	0.933478	1.31877	-0.0542802	1.1192	0.90526	0.165306	1.38192	0.261041	1.44173	1.21928	1.74893	-0.109365	0.473769	0.447232	-0.230833	-0.540384	0.22141	1.03347	-0.589691	0.664648	0.0942025	-0.627744	0.914533	0.215334	0.371035	-2.37293
Q10713	Q10713	PMPCA	Mitochondrial-processing peptidase subunit alpha	-0.0583707	-0.317527	0.200786	-1.55572	-0.979817	-3.05307	-0.202347	-0.115961	-1.26777	1.58296	-0.288732	-1.21018	0.410832	0.453844	-0.0874495	-0.767882			-2.26998	-1.24762	-2.37408	-0.529588	-0.756154	-0.636956	-0.944862	-2.18499	-1.16175	-1.36259	0.601299	-0.973477	-0.36203	-0.256371	-0.998434	-1.65354	-0.0911733	-0.967872	-0.503867	0.524171	-0.952839	1.15369	0.531805	-0.21668	0.836566	0.808311	0.329368	-1.78252
Q9H2M9	Q9H2M9	RAB3GAP2	Rab3 GTPase-activating protein non-catalytic subunit	-0.149689	-0.370099	-1.69256	-1.15728	-1.97594	-3.14096	-1.18876	-0.307125	-0.747944	1.26723	-0.810918	-0.590509	-2.22604	-1.98677	-0.131355				-2.29105	-2.06872	-2.39544	-1.29199	-1.34184	-0.61939	-1.07463	-2.08885	-0.770883	-0.707277	0.36633	-0.378826	0.0419988	-1.26558	-0.139659	-1.3113	-0.9342			0.524611		-0.474128	-0.065601	-1.43209	0.812178	0.773868	-1.3297
P09960	P09960	LTA4H	Leukotriene A-4 hydrolase	0.902731	-0.0827312	2.19566	0.122245	0.910615	2.38487	-0.303475	-0.130033	0.902731	-0.319242	1.60438	1.2102	0.764984	0.179659	-0.160901	0.391498	-0.402604	-0.584748	2.94279	1.16488	1.25317	1.77309	-0.267119	0.71423	1.61952	0.986402	0.281666	-0.262032	1.30926	1.46814	1.37301	1.05413	1.03494	-0.255979	-0.823368	1.07475	0.221097	0.794756	-1.74715	-1.04445	0.14598	1.86843	0.295783	0.555913	-0.350965	-0.0880247
P35080	P35080	PFN2	Profilin-2	1.65917	-0.168464	2.4324	-1.09986	1.44829	1.95792	-0.467213	1.20226	1.74704	-0.0278768	1.378	1.3077	0.130612	-0.141143	0.736626	0.253072	-1.29695	-1.1452	2.77513	1.34463	-0.313255	2.79331	0.557875	1.18022	2.30728	1.06701	1.21372	-0.0569474	1.3982	0.894554	0.147459	0.968422	0.329977	0.747223	-0.587503	-1.01656	-0.932384	0.314448	-0.263882	1.20088	-0.0956717	-2.22102	0.545859	0.949022	0.736629	-0.697158
Q12765;Q0VDG4	Q12765	SCRN1	Secernin-1	1.22354	-0.0382318	1.50799	-1.26354	0.844282	1.17978	-1.12496	0.61089	0.953685	0.0565837	1.31836	1.39859	1.01171	0.688959	1.82949	-1.1386	0.0789838	-1.57646	1.33115	1.25181	1.02846	1.4362	-0.292229	1.16451	1.09282	1.04809	0.541395	-0.141598	1.36775	1.15656	1.36581	0.855143	0.691223	1.42245	-0.799177	1.01207	0.0377499	0.733067	-2.10299	0.801597	0.65873	0.0726369	0.673593	0.174643	0.210857	-1.52835
P07237	P07237	P4HB	Protein disulfide-isomerase	-1.92332	-0.694426	-2.26126	0.0429076	-0.725149	-1.4932	0.995297	-0.0799814	-2.04621	-0.141426	-2.07693	-1.12454	-4.79478	-3.0624	-2.56949	-2.66384	-5.87557	-3.02429	-0.6896	-1.37842	0.817981	-2.21303	-0.693162	-1.63303	-1.67988	-1.69553	-1.11642	-1.66544	-1.16847	-0.377923	-0.331378	-1.92638	-1.28311	-0.153545	0.831911	-2.58355	0.452227	0.135613	-1.22101	-1.33151	0.136479	1.72948	0.985694	0.51197	-1.06879	-0.341845
O75368	O75368	SH3BGRL	SH3 domain-binding glutamic acid-rich-like protein	0.108567	1.6864	2.76969		1.33316	1.99255	0.061467		1.12121	-0.197581	1.89835	-0.338879	0.34833	0.274509	1.26586	0.0393212	2.33045	0.316593	2.54885	2.52966	1.32023	0.0547757	1.22187	1.14026	1.19844	-0.0753103	0.787738	0.503881	2.24859	0.936945	0.523024	0.00887498	0.738094	0.945689	0.0419794	1.51124	0.596864	-0.176978	-1.13388	-1.10627	-0.334827	1.77569	0.760855	1.32876	-0.221978	-0.894542
Q9H492	Q9H492	MAP1LC3A	Microtubule-associated proteins 1A/1B light chain 3A	0.963508	1.05493	3.03567	-1.10865	3.06614	0.110267							0.42553	0.625107	1.16269	-0.222959	3.23932	-0.264772	2.79702	1.65631	0.889654	2.67726	1.16447	2.00347	0.625871	1.61511	1.79127	-0.429302	1.5607			-0.016972	-0.873615	-0.756219	-1.17634	-3.24101	1.46775	1.59428	-1.50305	0.838969	1.13405	-0.897003	-0.166847	-0.337033	-0.478529
O00410	O00410	IPO5	Importin-5	1.20682	0.0218887	1.55839	-0.941678	0.69899	1.29796	-1.24117	0.191164	0.907329	0.204185	1.28494	1.35005	0.984536	1.29568	0.884497			-2.43918	1.52743	1.05716	0.761263	1.50496	-0.23884	1.0557	1.17858	0.850966	0.910783	-0.116048	1.12829	1.10691	1.45379	1.08566	0.324994	5.7981		-0.82885		0.719792				-0.688414	1.4001	-0.823297	-0.608182
Q9UHQ9	Q9UHQ9	CYB5R1	NADH-cytochrome b5 reductase 1	-1.67422	-0.0742882	-1.64222	-0.170284	-1.38623	-0.266279	1.17366	-0.650262	-1.29023	-1.61022	-1.38623	-2.0582	0.274516	-0.798528	-0.0785456	-0.982901		-1.49322	-2.17189	-0.71992	0.202383	-2.14089	-0.52826	-2.35655	-2.58613	-1.2867	-0.956653	0.0539094	-2.15397	-0.427124	-0.173241	0.329298	-0.0777876	-2.92604	-0.409658		-1.13536	0.909162		0.479945	0.383578	-0.780624	1.28361	-0.754846	-1.71243
Q9Y266	Q9Y266	NUDC	Nuclear migration protein nudC	1.54805	-0.0646274	1.13904	-0.719049	0.683283	1.06892	-1.15143	0.507991	0.987121	0.881946	1.16241	1.19747	1.04517	1.10002	0.977281	-0.16689	-0.0834217	-0.64586	1.41665	1.10099	0.697737	1.38342	-0.430805	1.38563	0.984966	1.03128	0.76771	0.104481	1.11125	1.19169	1.4487	-0.0335527	0.286169	-0.198494	-0.286625	-0.653932	0.125508	0.954652	-1.04017	0.154002	0.933041	1.03519	0.403388	-1.221	0.51467	-1.76671
O43776	O43776	NARS1	Asparagine--tRNA ligase, cytoplasmic	1.11865	-0.132871	2.32774	-0.504084	1.19289	1.77623	-1.36318	-0.525296	1.33077	-0.387417	1.44744	1.25653	0.266562	-0.389111	1.19553	0.130653	0.852658	1.86973	2.32011	1.23596	1.33802	2.19303	-0.189153	0.723544	1.41474	1.15723	0.868099	-0.560638	1.23832	1.18783	0.788746	0.6486	0.592416	-1.45231	0.505392	-0.0859881	-0.479634	0.352475	-0.640983	-0.433719	1.35972	0.150102	0.512441	0.616129	0.372358	0.0816927
P13987	P13987	CD59	CD59 glycoprotein	-1.10853	-0.287693	-1.06024	0.364146	-0.891247	-1.08438	1.18498	-0.553257	-1.39823	-1.61551	-0.867105	-0.891247	-3.17789	-3.40816	-2.25999	-2.02159	-3.61804	-0.946913	-0.886472	-0.721447	-1.32735	-0.51123	-0.670831	-0.815531	-1.08473	-0.810411	-0.847083	-0.414756	-0.713605	-0.73941	-1.53629	-2.54384	-1.92474	-0.604214	-2.41643	-3.18093	-0.979992	0.516832	-1.9369	-0.672778	-0.34113	0.14384	1.7898	-0.19158	-0.356363	0.0367637
O15173	O15173	PGRMC2	Membrane-associated progesterone receptor component 2	-1.05269	-0.164339	-2.12612	0.909088	-1.68194	-1.05269	1.61237	-0.497472	-0.904634	-0.423442	-1.53388	-1.16374			-0.659076				-1.59253	-1.28028	0.426309	-2.10248	-0.471716	-2.36705	-2.3201	-2.42622	-1.07425	-0.382266	-0.843446	-0.747607	0.206305	0.330502		0.871814				-0.233929		0.839503	-1.51171	-0.495033	0.0970257
P49407	P49407	ARRB1	Beta-arrestin-1	0.352017	-0.139916	1.6775	-0.0305974	1.32222	2.36074	-0.973468	0.816619	0.857614		1.48619	1.08992	0.925753	1.1419	1.19986	0.719891	-0.361181	0.72771	1.81328	1.64786	0.60136	0.67897	-0.177264	0.403361	1.1407	1.05352	0.218599	0.629968	2.00266	1.0819	1.81463	0.429403	1.16844	1.1877	-0.0176816	-0.66016	0.998914	0.847839	-1.96512	0.0523243	-0.608116	0.93398	1.53004	0.178686	0.0758872	-0.87584
O95169	O95169	NDUFB8	NADH dehydrogenase [ubiquinone] 1 beta subcomplex subunit 8, mitochondrial	0.377639	-0.380836	-0.824822	-1.6388	-1.04681	-3.37774	-1.15781	-0.917319	-0.0108481	0.34064	-0.769323	-0.510332	0.631021	0.07386	0.810307	-0.127574	-4.66244	-4.00927	-2.06866	-1.58999	-2.59331	-0.147199	-0.792727	-0.807857	-0.622764	-1.17963	-0.774788	-0.76403	0.195406	-0.894704	-1.2732	-1.79001	-0.0374366	0.222697	-0.107807	-1.52133	-2.23196	0.72115	0.121219	1.17845	0.645017	-1.4011	0.597465	0.287799	-0.0469456	-0.0405976
Q7KZF4	Q7KZF4	SND1	Staphylococcal nuclease domain-containing protein 1	1.88824	0.252131	1.23899	0.407952	1.3169	2.17391	-1.12428	1.47272	1.94018	0.537802	1.62854	1.52466	0.0698367	-1.06493	0.145815	-0.716776	-0.940523	-0.126171	1.43977	1.21499	2.13997	0.73796	-0.270169	0.813806	2.24152	1.29963	1.02114	-1.27514	1.89938	1.86107	2.61478	0.706389	-0.540432	0.493313	1.37	0.956163	-0.18108	-0.191812	0.637834	1.12186	-0.765381	-1.28758	0.710481	0.778874	-0.181669	-1.7476
P55010	P55010	EIF5	Eukaryotic translation initiation factor 5	0.916793	0.638037	0.745251	-0.734305	0.884629	0.927515	-0.466269	0.423608	0.691644	0.466494	0.906072	0.809579	0.862605	0.255005	1.61838	0.11022	-0.806048	-4.59155	0.936288	1.02585	0.700096	0.979526	0.764708	0.848576	0.901699	0.86576	0.768062	0.717662	0.665218	0.836529	0.596033	1.75027	-0.750566	-0.391172	-2.26576	1.78877	-0.658821	-0.584464		0.647642	0.644586	-0.777846	0.513717	1.36559	-1.11476	0.794229
P12956;P51449	P12956	XRCC6	X-ray repair cross-complementing protein 6	0.546053	0.0293114	0.478061	0.0565084	1.29397	1.63393	-0.283454	0.600447	0.831621	-0.0522794	0.355675	1.15798	-0.499792	0.307404	-0.57692	-1.95673	-0.0906905	0.271636	1.2313	0.989111	2.41662	0.466819	0.885181	0.35653	0.853385	1.03246	1.18629	-0.146363	0.588298	1.3127	1.27354	1.15109	0.500899	-0.611632	0.0742518	0.795925	0.514157	-2.19687	-1.23787	-0.0898777	0.0504513	0.619485	0.124927	1.16534	0.69893	0.50475
P36969	P36969	GPX4	Phospholipid hydroperoxide glutathione peroxidase	-0.0565778	-0.56131	-0.858211	-0.264409	-0.650381	-1.71923	-0.650381	-0.0565778	-0.887902	-0.53162	-0.947282	0.180943	0.771875	0.419827	0.950479	0.98968	-0.588914	-0.189487	-0.849249	-0.815662	-0.518947	-0.331786	-0.328632	-1.32169	-0.627415	-1.56563	-0.711362	-0.705223	-1.16218	-0.94339	-1.55249	0.646921	-0.00775742	0.517002	-0.153225	-2.30402	-0.877092	0.853293	-2.4504	0.447498	0.588117	0.0241834	0.783359	-0.74302	0.434386	-0.3955
Q9NP79	Q9NP79	VTA1	Vacuolar protein sorting-associated protein VTA1 homolog	1.02385	0.704435	1.04066	-0.220184	0.23372	-0.354673	-1.02712	0.5027	0.906169	0.956603	1.00704	0.956603	-0.0456584	-0.43174	0.214892	1.15447	-2.38139	-5.26285	0.543016	0.949227	0.0606417	1.14132	0.12615	1.21794	1.04916	0.974818	1.25792	0.667088	1.85824	0.748373	1.16056	1.5428	0.459268	-0.0502931	0.867282	-0.287897	-1.37309	-0.29078	-1.50999	2.15903	0.456157	-1.14143	0.151969	0.329645	0.359999	-0.0711748
P60174	P60174	TPI1	Triosephosphate isomerase	1.10514	0.426863	2.03778	-0.99026	0.862901	1.11726	-0.639007	-0.590558	0.705443	-0.687456	1.51696	1.14148	0.445327	-0.424458	1.03824	0.141925	0.0181627	-0.440799	2.43922	1.14718	0.455184	1.61325	0.184092	1.47005	1.26581	0.752841	0.913768	-0.140906	0.948812	0.809358	0.849782	0.644678	-0.0979453	0.575501	0.197198	-0.6697	-0.160079	1.26306	-1.1485	0.95511	0.99428	-0.401305	0.683484	-0.493846	-0.532427	-1.69873
P08758	P08758	ANXA5	Annexin A5	0.150142	0.0828829	1.37762	1.71391	1.78117	3.37857	1.04132	0.85636	1.17584	-0.303856	0.0996976	0.217401	-0.875627	-1.20614	-1.17825	0.584953	0.720418	0.822658	3.63435	1.21286	1.60609	1.94762	0.353979	-0.0743586	1.43989	2.0252	0.0145244	0.894606	0.114264	1.44128	0.760931	1.75527	0.0994021	-1.36677	0.882605	1.22245	0.481977	-1.10134	0.949588	-1.05451	-0.634744	-0.730817	-0.0644623	1.7167	-0.678773	1.07032
P05067	P05067	APP	Amyloid-beta precursor protein	0.327786	-0.240053	-0.287373	0.659026	-1.23377	-1.99089	1.84202	3.54554	-0.192733	2.78842	-0.334693	-0.618613	0.894185	1.08904	1.26475	0.950511	-0.994252	0.396619	-1.42917	-0.602298	-1.05076	-0.237322	-0.431931	-1.65399	-2.04748	-2.07226	-1.09465	-0.0822898	-1.70919	-0.710036	-0.0234522	-0.407943	0.418645	0.876002	0.541231	-0.698091	0.987172	0.721988	-1.11011	-0.873409	0.144036	0.499164	1.06043	0.28784	0.33951	-2.00427
Q00341	Q00341	HDLBP	Vigilin	-1.18727	-0.482683	-2.6356	0.691633	-1.38299	-1.53957	0.495914	0.0261874	-0.717546	0.574202	-1.81357	-0.443539	-0.0477396	0.129042	-0.129144	-0.161036		-0.408939	-2.2017	-2.13255	0.338345	-2.63075	-0.196541	-2.13884	-1.82273	-1.07504	-1.40776	-0.838805	-0.183185	-0.428528	-0.181953	-0.423865	-0.137614	0.0759523	-0.409143	-0.644516	0.389016	0.259392		0.272773	0.210723	1.13249	0.341428	-0.0440476	0.272461	-2.51665
P07384	P07384	CAPN1	Calpain-1 catalytic subunit	0.104506	0.0499885	1.9581	2.99393	1.08582	3.37555	-0.113564	-0.277116	-0.277116	0.758715	3.26651	1.9581	-0.988385	-1.29214	-1.28807	1.24569	0.188187	-0.105804	2.03264	1.43943	2.71994	0.768778	0.571885	-0.633629	1.51273	1.29375	-0.334884	0.901773	1.98322	1.27946	0.93484	1.07429	0.332617	-0.834515	-0.130033	0.142687	-0.322206	-0.823568	-0.12568	-0.302067	-1.29594	-0.0355054	0.16264	1.59041	0.0464452	1.74611
P39023;Q92901	P39023	RPL3	60S ribosomal protein L3	-1.44638	-0.8152	-2.07756	0.772927	-0.855921	-1.01881	0.671124	-1.20205	-1.64998	-0.79484	-1.5889	-0.978085	-6.42627	-2.31479	-2.6639	0.251438	-3.43495	-2.40304	-1.20856	-0.778166	-0.273835	-2.10901	-0.191132	-2.04633	-1.51351	-0.777988	-1.08728	-0.403011	-1.29691	-0.632975	-0.257785	-0.610097	0.0417092	-2.64666	3.14828	2.35813	2.09079	-1.54392	1.56448	-0.0505095	-0.945203	0.723799	-0.523879	0.942777	-0.199131	-0.863257
Q9HCJ6	Q9HCJ6	VAT1L	Synaptic vesicle membrane protein VAT-1 homolog-like	1.42552	1.96392	2.23311	-0.979296	2.46642	1.64088	-0.440904	0.671774		-1.73305	2.05365	-0.925457	1.4263	1.22298	2.07051	-1.01547			1.26151	2.12284		0.723001	-0.345025	1.81051	0.931894	0.278582	1.79128	0.628845	3.03823	0.809453	3.12971	-1.6973	-0.969261	0.933653	-0.863756	-1.93001	-0.573245	-0.246349	2.02647	0.142657	-1.88853	0.362732	-0.198812	0.204897	0.39586	0.128232
P35232	P35232	PHB	Prohibitin	-0.472214	-0.719562	-1.73987	-1.89447	-2.20365	-3.40948	-1.09058	-0.317621	-0.966911	1.29014	-1.02875	-0.905073	1.53552	0.401649	0.821218	0.642957	-1.74491	-1.19758	-2.83009	-2.1644	-2.09865	-0.484304	-0.789493	-0.990194	-1.04934	-1.50394	-0.461853	-0.66039	0.287032	-0.831304	-0.38996	0.723209	0.269023	-0.594186	1.02309	-1.38873	-1.44998	0.842872	-1.26152	1.35152	0.467426	-0.741427	0.837286	0.482716	0.322205	-1.60769
P54652	P54652	HSPA2	Heat shock-related 70 kDa protein 2	1.54892	1.51521	1.38038	-1.41728	1.04331	3.36908	-0.304957	-0.743145	1.00961	-0.0353028	0.77366	-0.877972	1.10521	1.29032	1.21796	0.502582	-0.853733	-0.584096	2.73383	0.449589	1.43463	1.40865	-0.538564	0.852517	0.564688	0.70634	1.21038	0.412455	2.67968	1.89851	0.649237	0.858941	0.846436	0.447043	-0.61682	-0.0781769	-0.236807	0.928569	-1.03317	0.303167	0.622579	0.662539	0.0872527	0.505122	0.0652357	-2.41085
Q96TA1	Q96TA1	NIBAN2	Protein Niban 2	0.130322	-0.0303478	0.381369	-0.391856	1.25501	2.08849	-0.703154	1.32531	1.21485	0.0499872	0.793086	1.37552	-1.17674	-2.35161	-1.05407	-0.381921	-1.74948		1.80678	0.959854	2.09986	0.254221	0.640663	-0.132377	0.646457	1.70728	0.981409	0.117441	0.515176	1.79703	1.79427	1.19855	-0.42066	-0.360145	-0.142173	-0.893771	0.0351565	0.990642	-0.290562	-0.537511	0.43637	1.28683	1.57642	-0.946259	-0.605834	-0.618048
Q9Y696;P12273	Q9Y696	CLIC4	Chloride intracellular channel protein 4	0.750364	-0.134153	0.531964	-0.756591	1.44924	1.51476	-0.527272	1.03428	1.0998	0.127926	0.695764	1.05612	-0.158341	0.689815	-0.283907	-1.00656	0.467487	0.169576	1.40365	0.704479	1.72924	0.998829	0.665522	0.293727	0.652878	0.940411	0.842089	-0.0677669	0.684232	1.36994	1.53091	-0.874743	0.604182	-0.412474	-0.222776	0.736855	0.421559	0.551668	-0.552956	-1.05205	0.487074	2.10844	0.434439	-0.00542222	-0.492416	-1.47278
O60493	O60493	SNX3	Sorting nexin-3	-1.23323	-2.98315	-2.13641	-2.8138	-1.68482	-1.91062	-1.74127	0.00864861	-1.00743	0.460241	-1.91062	-1.00743	-0.296609	-0.251494	0.761715	-0.0913714	-2.08447	-3.84088	-2.55028	-1.79083	0.831807	-1.59657	-1.55972	-1.46626	-2.01445	-2.46625	-1.61847	-1.28693	0.260704	-0.784042	0.417931	0.512823	1.0259	0.546087	-0.843785	0.545466	0.416302	0.33221	-1.45296	1.50102	0.0696387	1.36904	-0.707141	0.0473532	0.6575	-0.732763
Q14195	Q14195	DPYSL3	Dihydropyrimidinase-related protein 3	1.01956	0.916739	1.20808	0.933877	0.899602	2.83614	-0.317164	0.745364	0.248375	-0.848428	1.73934	0.693951	1.20311	0.687357	1.41472	1.57986	0.832756	-0.861509	1.61863	1.94431	1.82822	1.35643	-0.871957	0.880506	-0.0514506	0.519756	1.77352	0.226797	2.2355	1.26616	1.55448	1.61803	0.450364	1.9291	-0.334862	0.678858	-0.372211	0.475295	-1.11504	1.37595	-0.464097	-1.26656	0.861573	0.170773	1.32799	-1.10135
Q9UNS2	Q9UNS2	COPS3	COP9 signalosome complex subunit 3	1.3084	0.316662	1.40042	-0.930678	0.694953	0.766522	-1.07382	0.408678	1.07324	0.756298	1.15504	1.15504	-0.11196	0.0283726	0.388673	-0.8061	-0.862396	-1.15845	1.1979	0.987058	0.414057	1.22955	0.141427	0.939151	1.125	0.519013	0.881551	0.230499	1.2152	1.12517	1.1765	-0.813991	-0.159968	-0.397705	-0.960616	-3.30756	0.59959	0.325261	-0.745174	0.0271132	0.827368	1.14579	0.247481	-0.441759	0.249402	-2.34823
O00217	O00217	NDUFS8	NADH dehydrogenase [ubiquinone] iron-sulfur protein 8, mitochondrial	0.341136	-0.622131	-1.20373	-1.6581	-1.25825	-3.09391	-1.1492	-0.440382	-0.240459	1.06813	-0.76753	-0.385858	0.581976	0.358403	0.437249	-1.14721		-1.2284	-1.93165	-1.61526	-2.68948	-0.54098	-0.899858	-0.697084	-0.357848	-1.03543	-1.02573	-0.540703	0.219715	-1.20522	-0.758123	-1.16628	-0.566001	-0.537398	-0.520257		-0.576866	0.727535	-2.09476	0.818392	0.663577	0.553465	0.268523	0.271751	0.0242785
Q9Y617	Q9Y617	PSAT1	Phosphoserine aminotransferase	1.65949	0.171722	1.75868	-0.423386	1.06438	2.72573	-0.46058	-0.0266472	0.642849	-0.125832	1.47352	1.34954	0.99001	-0.385658	2.1555	2.05535	3.64185	0.982389	1.4425	1.8771	1.39289	1.33819	-0.161487	1.22576	0.950312	0.692786	0.622648	0.0596209	1.02627	0.677165	0.838232	2.09493	0.73741	1.67274	-0.993007	3.30706	1.47087	0.0773425	-2.41861	-0.339702	0.159305	-0.584427	0.653463	1.22156	0.359348	0.777686
P12081	P12081	HARS1	Histidine--tRNA ligase, cytoplasmic	1.15791	-0.266367	1.60711	-0.737475	0.905924	0.686804	0.00753243	0.785408	1.59615	-0.638871	1.2346	1.57424	-0.477851	0.255998	0.600441	-0.0561182	-0.169305	-2.77862	1.36227	1.03269	0.852611	1.90653	-0.294821	0.772895	1.05879	1.12478	1.01554	-0.304701	1.22009	1.42711	1.13324	-0.0960575	-0.258819	-0.361363	-1.78373	-0.150297	-0.680726	0.464181	0.325361	0.321691	0.291223	-0.562779	0.998723	0.71589	-0.619473	-2.45203
P04406;O14556	P04406	GAPDH	Glyceraldehyde-3-phosphate dehydrogenase	0.530562	1.75063	2.64094	-0.986275	2.0474	-0.0300081	0.860309	-0.359755	0.992208	0.00296664	1.75063	-0.425705	-0.468809	0.229589	0.793509	2.23619	-0.309718	-1.42494	1.70702	3.49715	-0.357981	0.829948	1.53448	2.44794	0.884339	0.286422	1.26348	1.35508	2.64684	0.517948	-0.45724	1.23906	0.853209	-0.025501	-0.490393	1.26797	-1.08117	-0.170772	-1.15322	0.717311	-0.27936	-1.65895	1.14508	1.59737	0.212378	-0.595005
P24752	P24752	ACAT1	Acetyl-CoA acetyltransferase, mitochondrial	-1.18089	-0.232684	-1.74577	-0.737047	-0.636175	-2.89572	0.533948	-0.39408	-0.616	0.433075	-1.24141	-1.52385	1.30395	0.50934	0.918757	-0.46884	-3.69766	-1.77087	-2.05637	-1.29885	-0.645083	-1.50225	-0.461738	-0.380835	-1.34063	-1.39728	-0.738043	-0.629303	0.0365219	-1.21725	-0.441837	0.929986	0.764684	0.194383	-0.0425876	-0.900891	-0.248706	0.250092	-1.84176	1.27638	1.06528	-0.339726	0.773028	0.308649	0.190323	-1.35198
P04216	P04216	THY1	Thy-1 membrane glycoprotein	1.74646	1.34602	2.23588	-1.99098	1.67972	0.233685	1.63522		-0.678427		2.59183	-2.12446	-0.449244	-0.5045	0.09393	-0.106803	-5.65154	-3.45133	2.35605	3.38167	-1.74345	3.79042	2.44059	4.5521	1.18225	1.15593	3.0716	2.08113				0.36055	0.0166992	-0.733839	-0.66082	-3.74275	-1.72317	0.229514	-1.02745	1.40945	0.286155	-1.50886	0.904822	1.25525	-0.0713829	-0.905511
P50416;Q92523	P50416	CPT1A	Carnitine O-palmitoyltransferase 1, liver isoform	-2.04962	-1.17072	-5.49586	-0.0605241	-0.939429	-1.00882	0.656477	-0.176169	-1.24011	0.00886313	-2.46595	-1.81833	-1.2378	-1.29832	-2.06783	-1.0488		-2.68621	-1.24871	-1.76769	0.835666	-2.16862	-0.0467702	-2.24196	-2.42085	-2.04668	-0.999959	-0.986159	-2.19067	-0.490088	0.346005	-0.343018	-0.561856	-0.266765	1.71599	-0.722171	0.862813	0.209895	-1.09894	-0.371681	-0.508212	1.30219	1.55461	0.134912	-0.924815	0.928393
O75131	O75131	CPNE3	Copine-3	-0.424154	-0.0109809	1.31117	1.18722	1.26986	2.92255	0.319558	0.526145	0.629438	-1.2505	0.650097	0.877342			-1.3306		0.240568		2.31799	0.950203	2.17594	0.736287	0.437704	-0.300993	0.864627	1.71401	0.144898	0.189452	0.894771	1.9485	1.4372	0.636564		-0.0189179		1.43626			1.47498		-1.2752	0.10308	0.698988			-0.186886
Q9UIA9	Q9UIA9	XPO7	Exportin-7	1.39846	0.041071	1.37132	-0.82766	0.516158	0.923376	-0.9634	1.00482	1.20843	-0.0132247	1.46633	1.19485	0.948009	-0.141349	-0.828249	-2.21187	1.52997	-1.52742	1.15529	0.914165	0.472307	1.23184	0.0660017	1.09077	0.993612	0.997601	0.908578	-0.0359902	0.99109	1.32025	1.08044	-0.346078	0.104326	0.484921	-0.726218	-2.85774	2.85697	0.150816	0.151454	-0.999662	-1.81294	-0.0386757	1.68383	0.767776	0.393108	-0.295715
P30050	P30050	RPL12	60S ribosomal protein L12	-1.84645	-0.630705	-2.48747	0.651348	-0.542288	-0.608601	0.828183	-0.277035	-0.918062	0.739765	-1.53698	-0.80754	-1.60679	-1.08923	-1.82084	0.942302	-1.91977	-0.229819	-1.76807	-1.34139	0.598527	-1.89333	-0.412783	-2.45667	-1.84048	-1.35188	-1.51683	-0.723874	-0.65976	-0.341417	-0.0782373	0.886336	0.463233	-0.511676	0.301553	1.79398	0.167569	-1.77016	0.244287	-0.0193707	-1.01534	-0.421299	-0.1523	1.10487	0.569476	1.72095
P55786;A6NEC2	P55786	NPEPPS	Puromycin-sensitive aminopeptidase	1.18461	0.376412	1.90576	-1.20267	0.836461	1.27164	-0.866963	0.0158335	0.525617	-0.058769	1.39598	1.06027	0.899018	0.0125391	1.39786	0.921712	-0.155287	-3.18239	2.11017	1.21379	0.876066	1.77804	-0.0945335	1.13241	1.05705	0.480406	0.752669	-0.139557	1.13857	0.801125	1.11655	1.28658	0.465847	0.212623	0.18177	-0.402443	-1.2868	1.23944	-0.580808	0.825432	0.137853	-0.729572	0.979969	0.504763	-0.121837	-2.15738
Q9UQ03	Q9UQ03	CORO2B	Coronin-2B	1.75264	1.79983	2.03581	-1.66899	1.2099	1.1627	-0.465522	-0.701497	0.454778	1.09191	0.785142	0.690752	-2.1104	-1.36849	-1.61577				1.03834	2.29952	-0.913034	2.17265	1.24976	2.03248	1.39957	1.85062	1.52777	0.973908	1.93214	0.746773	-1.03255	-0.197552	-0.173962	0.358619	-1.60532	-1.66835	-0.756996	0.693382		-1.87969	0.0492019	-0.919808	-0.259631	0.422583	0.725603
Q14019	Q14019	COTL1	Coactosin-like protein	0.482052	0.30023	2.67907	0.694178	1.58813	3.48211	-0.214931		0.875999		1.52753	0.239623	1.43869	1.19029	1.30019	0.607281	1.52521	0.102534	2.93029	2.57269	1.19369	2.46772	0.921146	1.36026	0.489559	0.919016	0.588081	0.516138	1.63856	-0.151759	0.272663	0.912575	0.744196	0.654418	-1.4474	1.70306	1.01369	0.592399	-1.13509	-0.234988	1.01688	1.23878	0.746359	0.237189	0.134705	-0.691845
P30153;P30154	P30153	PPP2R1A	Serine/threonine-protein phosphatase 2A 65 kDa regulatory subunit A alpha isoform	1.21792	0.386917	1.27947	-1.72137	0.371528	0.186861	-1.59825	0.879362	0.987085	0.663918	1.09481	1.06403	0.65738	0.370557	0.659132	-0.856071	-2.12277	-1.21418	0.863336	0.940834	0.171247	1.39529	0.234072	1.15354	1.054	0.618496	1.08432	0.165083	1.34263	0.949393	1.14141	-0.178533	0.133263	0.0138942	-0.305326	-2.03435	-0.973582	0.777301	-1.31005	0.947771	0.640091	0.0623911	0.627607	-0.0225543	0.851913	-1.97046
Q08174	Q08174	PCDH1	Protocadherin-1	-0.228985	-1.03417	-1.88967	-1.7387	-2.19162	-4.30522	0.525874	2.94142	0.173607	1.53235	-1.28579	-1.08449	-0.112644	-0.874567	-1.31902	0.110464	-0.758626	-0.773626	-1.46374	-2.6102	-4.52976	-0.153917	-2.47672	-2.60535	-1.17614	-2.4891	0.00700212	-2.3121	-3.58527	1.21311	1.09598	-0.0178136	-0.770629	-1.56351	0.0951301	-0.926913	0.160491	0.0207492	-1.96786	1.51228	0.146182	-0.520853	0.543698	0.552327	0.370745	-1.22119
P11310	P11310	ACADM	Medium-chain specific acyl-CoA dehydrogenase, mitochondrial	-1.49075	-0.753927	-2.86932	0.838556	-0.159717	-1.94235	0.981167	-0.777695	-0.397401	-0.183485	-2.25134	-2.22757	0.179997	-0.89995	0.757335	-2.56514	-0.909527	-2.44599	-3.53464	-0.369829	0.390855	-2.10941	0.55012	-0.404333	-3.29355	-1.86626	-1.12294	-0.552817	-3.19264	-3.26349	-0.0403365	-1.05333	1.96451	-0.282701	3.58923	1.2159	-1.90904	0.651596	0.358416	-0.713634	0.0124668	-0.44398	2.21417	0.0508926	-0.0389685	-1.61456
Q9UJU6	Q9UJU6	DBNL	Drebrin-like protein	0.83585	-0.313772	1.14809	-0.824715	0.9352	0.7365	-0.739558	1.00616	1.00616	0.608764	0.878429	1.06294	0.797115	0.362987	0.772725	-0.268857	-1.53852	-1.43372	0.939264	1.10176	0.987016	1.01401	0.426479	0.959188	0.740323	0.724046	0.967141	-0.0223081	0.730865	0.852477	1.23083	-0.568386	-0.163754	0.606412	0.093023	-0.314655	0.163067	0.944296	-1.36686	0.136844	0.428961	1.01237	0.50391	-0.653523	0.40493	-1.96483
P10606	P10606	COX5B	Cytochrome c oxidase subunit 5B, mitochondrial	-0.356794	-0.901355	-0.884854	-1.67694	-1.04987	-3.34363	-1.39641	-0.58782	-0.109266	0.435296	-1.3139	-0.58782	1.52887	0.345551	0.525513	-0.510316	-2.14319	-1.77681	-1.74435	-1.53801	-3.11673	-0.515122	-0.96845	-0.751032	-0.49071	-1.32476	-0.981185	-0.906986	0.46886	-0.603859	-0.892741	1.03813	-0.528814	0.293488	-0.0284602	-0.920357	-0.654107	1.05805	-0.745892	1.40431	1.05889	-0.543536	0.897629	-0.607612	-0.265977	-1.39742
Q5JTV8	Q5JTV8	TOR1AIP1	Torsin-1A-interacting protein 1	-1.40536	-1.12272	-1.83763	0.889023	-0.623938	-1.12272	0.922275	-0.0586562	-1.10609	-0.574061	-1.47186	-1.17259	2.25871	-0.758401	0.280872	-0.78579		-0.0675845	-1.33545	-1.45873	0.368944	-1.89502	-0.224872	-2.16515	-1.95407	-1.34494	-0.879876	-0.651354	-0.648817	-0.756766	-0.0361096	-0.394703	-0.0430421	0.578473	0.53911	0.3091	1.48178	-1.27397	1.50172	-0.948299	-0.811499	1.34158	0.388843	-0.617679	0.731216	-0.725242
P04040	P04040	CAT	Catalase	-1.45954	-1.24082	-2.03158	-0.079915	-1.00528	-0.466884	0.996868	0.559425	-0.248162	-0.73608	-2.04841	-1.00528	-0.90187	0.178993	-1.01419	0.524926	0.819324	0.894129	-0.709815	0.0168781	-1.10852	-1.3554	-0.458471	-1.10756	-2.41196	-0.875685	-1.48288	-0.463923	-0.369728	-0.553029	-1.13327	0.192042	0.536218	-0.5386	0.617152	0.11994	0.887233	-0.435899	1.07341	-1.51237	-0.466152	0.957122	-1.04569	1.44285	-0.11441	0.772946
Q13509	Q13509	TUBB3	Tubulin beta-3 chain	0.768514	0.513614	1.64246	-1.3071	1.18728	0.0584345	-2.45415	-0.323916	-0.542402	-0.469573	1.15086	0.404371	-0.486453	-0.403198	-0.195908	-0.108317	-4.52331	-3.59145	1.86428	1.18868	0.460098	0.747561	0.455097	0.920726	0.419178	0.690698	1.10419	0.685677	1.90387	-0.10864	1.46658	-0.371913	-0.549685	-0.519958	0.225483	-3.10554	-1.12761	0.336135	-0.898288	1.2812	0.644641	-1.42097	0.798599	-0.19518	0.72435	-1.63432
O60749	O60749	SNX2	Sorting nexin-2	1.00349	0.168566	1.15729	-0.39171	0.970529	1.43193	-1.18269	0.893629	0.827714	0.421239	1.11334	1.31109	-0.693506	-0.417384	-0.573139	1.33345	-1.20157	-3.20199	1.20063	0.871659	1.70561	1.02667	-0.301374	0.69794	0.848664	0.932048	1.07411	-0.152789	1.05562	1.27242	1.41313	1.58037	0.663175	-0.647909	1.23106	0.859899	0.176621	0.496725	-0.461418	-1.78935	0.143492	0.745975	1.7855	-0.236157	-0.117736	0.535964
Q9Y5X3	Q9Y5X3	SNX5	Sorting nexin-5	0.664007	0.232222	1.10972	-0.0324201	0.552578	1.12365	-0.673133	1.13758	1.01222	0.984363	0.998291	1.19329	-0.687609	-0.506118		-0.223691			1.05226	0.864074	0.799312	0.911033	0.101757	0.555793	0.747117	1.06884	0.805702	0.195101	1.38687	0.957511	1.34414	-0.495259	0.915726			-1.50796	-0.0340544	-0.363464	1.68012	-0.742959		-0.69215	0.118454
P05090	P05090	APOD	Apolipoprotein D	-0.575098	-0.915383	-1.73207	0.672614	-2.04967	-0.597783	-0.257498	2.2833	-1.0515	0.150843	-0.121384	-0.0306419	0.229081	1.4651	1.52347	0.999644	2.67626	1.21063	-2.23591	-2.28583	0.578357	-1.56179	-1.0401	-0.546432	-1.99038	-2.05706	-0.463892	-2.09765	-0.796867	-0.930306	0.754624	-0.924046	1.1962	1.84846	-1.09188	-0.975652	0.884304	-0.397563	-0.243747	-1.23993	-0.124383	1.77556	0.89889	-1.20215	0.711198	-0.895858
Q9NZN3	Q9NZN3	EHD3	EH domain-containing protein 3	1.37892	1.43371	0.904059	-0.885794	0.228298	-0.0456588	-1.05017	0.502255	0.922323	0.757948	0.867531	1.23281	0.636134	-0.21172	0.236114	-0.934064	-2.96795	-1.15651	0.52603	1.0935	0.255083	1.08181	0.504644	1.35536	1.04281	0.24458	1.35778	0.656732	0.530206	0.839541	1.29783	0.816049	-0.276852	-0.112554	-0.0976813	-1.64429	-0.535609	0.411238	-2.0276	0.937387	0.337802	-0.136587	1.01328	-0.0812604	0.764368	-1.43033
P21397	P21397	MAOA	Amine oxidase [flavin-containing] A	-2.32355	-0.956263	-2.69308	-0.438913	-2.28659	-1.28885	1.18705	-1.8062	-1.76924	-0.549774	-3.09957	-2.13878	-0.867189	-1.4902	-0.793634	-0.228682	-18.8608	-2.53265	-1.53447	-2.56248	-0.10098	-2.95171	-1.04009	-1.25946	-0.314777	-0.0657382	-0.579584	-1.25747	-1.23292	-0.849902	0.018849	1.57733	1.2032	0.150761	0.952533	-0.755545	0.2309	-1.05159	-1.20569	-0.168152	0.0155117	-0.53426	1.28421	1.91806	0.503684	-0.0241499
Q9BRA2	Q9BRA2	TXNDC17	Thioredoxin domain-containing protein 17	1.14966	-0.30704	1.49495	-0.490476	1.19282	2.10999	-0.900508	1.02017	1.61364	0.0166701	1.52732	1.68917	-0.111142	-0.356773	-0.850877	0.623537	0.301	-0.0456614	2.46917	1.20601	-0.0523684	1.53946	0.503794	0.279814	2.32045	2.05747	0.520535	-0.211766	0.231352	1.95069	1.36491	1.47899	0.273035	0.0879223	-0.0855146	1.38324	1.03416	-0.440254	0.473168	-0.512183	-0.649038	-2.08533	0.163563	1.14788	0.057459	1.42281
Q02750	Q02750	MAP2K1	Dual specificity mitogen-activated protein kinase kinase 1	1.32709	1.08283	1.10854	-1.9897	0.0286583	-0.215601	-1.62974	1.14711	0.131504	0.81286	1.10854	1.2371	0.604927	0.404809	0.753642	-0.557563	-2.31273	-1.65956	0.349787	0.963291	-0.320668	1.31495	0.0465283	1.3034	1.27688	0.650601	1.29897	0.43886	1.64003	1.24628	1.4928	0.0225415	-1.10523	0.444653	-0.662537	-1.19721	-0.505318	0.74961	-1.52817	0.978567	0.525234	-0.132633	0.920686	-0.082753	0.451604	-1.94657
P35637	P35637	FUS	RNA-binding protein FUS	-1.5018	-1.44194	-2.26	2.10966	-0.504157	-1.24241	1.35145	-0.224818	-0.603921	-0.603921	-1.96071	-0.723638	-2.03497	-1.90209	0.351813	-1.12385	-1.92826	-0.950928	-1.94121	-0.930862	0.827731	-2.04587	-0.608523	-1.95448	-1.41065	-0.481961	-1.58003	-0.521822	-1.03763	-0.669646	-0.520965	0.700233	0.156804	1.13973	1.32842	0.0215471	0.151215	-1.11465	-1.73105	1.14333	-0.358655	-0.860872	0.962563	0.415127	1.14676	-0.0147853
Q9NZ32	Q9NZ32	ACTR10	Actin-related protein 10	1.42405	0.47739	1.15002	-1.14189	0.801247	0.726511	-1.04225	-0.0457632	1.62335	1.05037	2.07176	1.10019	0.00204117	-0.350802		1.91149		-0.106821	0.798412	0.518016	0.717892	0.882041	-0.0270829	1.16614	0.961226	0.569476	1.11896	0.464346	1.26058	0.963445	1.13395	-1.18376	-1.87151	1.76909	2.30909	1.78451	2.13359	0.0067327		0.641511	-1.19584	0.121915	-1.01632	-0.990718	0.924783
P99999;CON__P62894	P99999	CYCS	Cytochrome c	-0.767483	-0.479361	-0.556193	-1.15165	-0.306487	-3.78316	1.21096	-2.49622	-0.421736	-0.210447	-0.940357	-1.40135	0.823409	0.350144	0.599757	1.94788	-1.75116	-1.2788	-1.0817	-0.550635	-1.48353	-1.72354	0.400764	-0.48086	-0.810044	-0.792257	-1.35434	-0.598123	-0.393705	-1.84544	-0.989428	1.29248	0.375844	0.543234	0.402097	-0.439409	-0.505294	0.67709	-1.72379	1.12298	0.276195	-0.362454	0.780682	1.00191	-0.0439801	-1.5686
P06454	P06454	PTMA	Prothymosin alpha [Cleaved into: Prothymosin alpha, N-terminally processed;Thymosin alpha-1]	-1.99474	-0.428849	-1.9087	1.051	-0.669755	-0.686963	0.603607		-0.463264		-0.618133		0.292694	-0.855501	0.395683	-2.79822	2.97334	-2.00657	-1.29561	-1.19143	0.0141721	-0.513709	-1.18931	-1.29771	-1.43007	-1.86687	-1.31424		-0.293435	-1.06466	-0.472604	0.246451	-1.37618	1.04041	-1.43641	4.01823	0.256384	-0.300067	-1.26491	-1.66224	0.794571	1.18624	0.284328	-0.221303	-0.734034	0.931117
Q5SSJ5	Q5SSJ5	HP1BP3	Heterochromatin protein 1-binding protein 3	-1.50185	-1.15239	-1.5495	0.976116	-0.548785	-0.755282	0.88081	-0.0404848	-1.31124	-0.278751	-1.78777	-0.961779	-2.48213	-0.946677	-1.92611	-1.29472	-2.13017	0.0870252	-1.57397	-0.947862	0.679114	-2.37001	-0.595819	-2.74511	-1.66002	-1.34141	-0.884614	-0.593714	-0.779613	-0.507849	-0.21896	-0.115856	1.07089	-0.935271	2.411	0.0826845	0.719191	-1.13455	0.254871	-1.30022	-1.47	0.36238	0.680546	1.69439	0.309291	0.138361
Q8NC96	Q8NC96	NECAP1	Adaptin ear-binding coat-associated protein 1	0.711844	0.839113	1.79363	-1.05401	0.536849	-0.354034	-0.879018	-0.115404	0.632301	0.0118647	0.950474	0.505032	1.68981	0.748454	1.22909	-1.78439	-0.182596	-0.778362	1.11432	0.888327	-0.542975	1.66766	0.356616	1.54783	1.59185	1.24662	0.969963	0.0990071	1.09478	0.826542	0.874976	-0.126587	0.397852	-0.870715	1.0599	0.292714	-2.55835	1.11997	0.997008	0.631132	-0.767139	-1.51566	1.49531	-0.791658	-0.22399	-0.23982
Q8N6N7	Q8N6N7	ACBD7	Acyl-CoA-binding domain-containing protein 7	1.69469	0.411675	4.31649	-1.37338	1.95501		-2.06137		2.25252	0.0955712	0.281515	0.709185	-0.530789	-0.851468	0.0846593	0.994636	3.53062	0.442804	1.0155	2.02852		2.3889	-0.317828	1.31511	1.63337	0.836358	2.31374	-0.471399		1.32832		0.41039	-0.40244	0.700652	-0.192473	3.09426	0.218644	-1.82707	1.12798	-0.454236	-0.206156	0.0567697	1.24886	0.552345	-1.21302	0.879765
P22105;Q16473;REV__Q96CG3	P22105	TNXB	Tenascin-X	-1.08861	-2.54012	-0.829416	3.38685	-0.0345454	-0.345582	0.950403	2.40191	-0.46654	0.639366	-0.155504	1.52064	-2.87733	-1.24547	-2.02543	-2.81847	0.641732	0.985405	-1.47705	-1.73281	1.30933	-1.55695	-0.808567	-2.98834	-2.34846	0.349298	-1.10908	-1.75247	-2.36536	-1.42469	0.14678	-1.5619	0.450058	0.863105	-2.71044	0.47026	1.84832	0.0826942	-1.53404	-0.725923	-1.31447	1.08057	-0.162311	1.26068	0.974034	-0.376355
Q9UNZ2	Q9UNZ2	NSFL1C	NSFL1 cofactor p47	1.33775	0.416576	0.771885	-1.46524	0.627129	0.587651	-0.451955	0.90348	1.17983	0.61397	1.15351	1.03508	-0.864519	-0.315495	0.925208	-1.03954	-1.38367	-2.30613	0.786775	1.07856	0.817708	0.956764	-0.171709	1.20466	0.855822	0.610782	1.14532	-0.0725021	0.89913	1.39481	1.56715	0.851134	-1.00925	1.96291	1.13729	0.0257496	-0.376939	0.688764	-0.674486	0.140323	-1.29694	0.540179	1.66203	-1.06714	1.11794	-0.948662
Q9BX66	Q9BX66	SORBS1	Sorbin and SH3 domain-containing protein 1	-1.3237	-1.22538	-1.71697	-0.34053	-1.19261	-0.143895	1.36363	-1.09429	-0.963204	0.970365	-1.48756	-0.832115	-1.05974	-0.671268	-0.875905	-0.373851	-1.57897	0.176041	-1.0629	-0.944794	0.365193	-1.86992	-0.866096	-1.49122	-1.81799	-1.27393	-0.766708	-2.0892	-0.0890676	-1.07946	0.313236	0.222021	0.895077	0.397897	-0.482988	0.350171	0.846259	-0.409765	-0.553814	-1.03085	-0.309866	1.44441	0.931259	-1.69442	0.493463	-0.00991372
Q13586	Q13586	STIM1	Stromal interaction molecule 1	-1.37942	-0.590587	-1.32502	-0.508984	-1.65143	-1.81464	0.361454	-0.128167	-0.454581	0.742271	-1.46102	-0.998605	0.961934	0.650446	0.721254	-0.429722	-0.99306	-0.614075	-2.28926	-1.56922	-0.736828	-1.23011	-1.28612	-3.18509	-1.38296	-1.18652	-0.424445	-0.368153	0.500961	-0.496188	-0.175997	-1.55397	-0.078681	1.10923	-0.389797	-0.587382	0.644252	1.16074	-0.922617	0.101469	0.482852	0.910841	0.435931	-1.67339	0.19578	-1.455
Q15773	Q15773	MLF2	Myeloid leukemia factor 2	0.716577	1.87228	2.51681	-2.37271	-0.0390755	0.383201	-1.48371	-1.1281	-0.216876	-0.172426	2.13898	-0.839179	1.083	0.686431	1.24912	-0.153545	-3.43447	-3.99617	1.92748	2.33078	-0.636102	1.14275	2.16429	3.00889	2.38365	2.26619	0.849804	3.53069	2.12743	-1.35017	-0.735534	-0.494597	0.222187	0.760854	0.40167	-1.24043	-0.747199	0.423008	-1.05578	1.18823	0.832649	-0.0476066	0.573242	-0.520086	0.434367	-2.16708
Q04837	Q04837	SSBP1	Single-stranded DNA-binding protein, mitochondrial	-0.76042	-0.312094	-1.26149	-0.892281	-1.76256	-3.55587	-0.786792	-0.628559	-0.285722	0.531815	-0.839536	-1.65707	1.62579	0.0596036	1.79006	0.494803	-0.448173	-0.553582	-1.82343	-1.23372	-1.5038	-1.58643	-1.14487	-0.436871	-1.14845	-1.35605	-0.675076	-0.759245	0.748961	-0.803877	-0.247202	1.46635	0.909807	1.12138	-1.95363	-0.109333	0.23367	1.17984	-1.8136	0.219643	0.342428	-0.468587	0.573378	0.739047	0.802625	-1.55376
P30049	P30049	ATP5F1D	ATP synthase subunit delta, mitochondrial	-0.813043	-0.369063	-1.39022	-2.78876	-2.63336	-4.20949	-1.45681	-0.990635	-0.702048	1.09607	-0.946237	-0.124874	1.0642	0.20312	0.364001	0.769843	-1.87127	-2.20778	-2.49438	-2.18099	-2.62922	-0.648285	-0.823756	-0.937065	0.101583	-1.39945	-0.824899	-0.720219	0.453655	-1.01739	-0.454743	1.04527	0.17209	-1.87326	0.904919	-1.03054	-0.862605	0.506016	-0.123036	1.29364	0.302952	0.116355	0.106914	0.839384	0.142397	-0.836403
Q6NV74	Q6NV74	KIAA1211L	Uncharacterized protein KIAA1211-like	0.544218	-0.951469	-1.385				-2.0353	0.912721	-0.452906	1.56302	-0.0410506	0.219069	0.759474	0.160023	0.451203	0.158014		-0.891717	-1.05977	-1.89124		-0.647119	-1.13896	0.219143	-0.174307	-1.4756	-0.657406	-1.21551	-0.891699	-1.4184	-1.07797	-0.784563	-0.469152	0.116547	-0.57547	-1.00231	-1.27406	1.18081	-1.89886	0.551085	0.407147	0.784951	0.262165	-1.3325	0.208466
Q9Y281	Q9Y281	CFL2	Cofilin-2	0.906127	-0.425979	1.89446	-1.5862	1.1926	0.719919	-0.69813	0.14697	0.605329	0.333178	0.99207	0.719919	-0.614554	0.0720586	0.477764	0.290964	-0.272069	-1.17724	1.77088	0.332437	0.54046	1.97188	-0.0143097	0.727943	1.16126	0.665806	0.7338	-0.375154	1.71861	1.36345	1.68609	2.0044	1.52821	0.391727	-0.700007	1.37275	-0.656199	-0.885445	-0.279726	1.02799	-0.0901055	-0.981655	0.655404	1.99142	0.0949619	-1.28126
P49591	P49591	SARS1	Serine--tRNA ligase, cytoplasmic	0.479593	0.631807	1.80268	-0.0472991	1.35775	1.04161	-0.234639	-0.234639	0.538137	-0.702987	1.11186	0.385923	0.278923	0.50779	0.625191	-0.178941	-1.09614	-1.08575	2.1579	1.15412	1.12526	1.17507	0.673106	0.904795	0.795278	0.528241	0.217739	0.297065	0.522809	0.606999	0.973428	0.186713	-0.0130397	0.326197	-0.349788	-0.00341012	0.0604016	0.746512	-1.29239	0.748962	-0.427847	-0.103002	0.717196	0.220199	1.06593	-2.04505
Q14103	Q14103	HNRNPD	Heterogeneous nuclear ribonucleoprotein D0	-1.60165	-1.79118	-1.84534	0.483234	-0.00414113	0.21247	0.564463	-1.27673	-1.1955	-0.626898	-2.30563	-1.6558	-1.41632	-0.284461	-0.197406	-0.767891	-1.32096	-0.0581345	-0.513789	-1.14479	0.48192	-1.84585	-0.647837	-0.542508	-1.13751	-0.873909	-2.15244	-0.22073	-0.421062	-2.36065	-1.34515	-0.347569	0.23081	-0.479707	-2.16953	0.419246	0.540129	-0.583683	-2.46858	-0.373357	0.156978	0.464543	0.858518	0.910773	0.380134	-0.0333901
O75935	O75935	DCTN3	Dynactin subunit 3	1.13848	0.0299164	0.934869	-1.80261	0.753878	0.708631	-1.23702	0.934869	0.550264	1.2516	1.22898	0.82175	0.521422	0.556382	0.945667	1.11072	-2.98857	-3.43484	0.645275	0.667674	1.13221	1.13352	0.203282	1.18769	0.969511	-0.179402	1.00173	0.340336	1.19473	1.26072	1.25004	1.15733	0.497796	-2.27259	-0.216025	0.222365	-1.10029	-0.054888	-0.287699	1.03706	-0.34963	-1.91303	0.204221	1.49357	0.116079	0.810077
P55884	P55884	EIF3B	Eukaryotic translation initiation factor 3 subunit B	1.13769	0.0666908	1.12069	0.38969	1.00169	1.78368	0.661688	0.627689	1.44369	-0.137308	0.882688	0.729688	0.245821	0.404468	0.463154	-1.6551	-0.955988	-0.989708	1.89783	1.26617	1.67471	1.35476	-0.077819	0.441947	1.26999	0.824524	0.333824	-0.575339	1.02422	1.46749	1.25869	-1.75433	-2.59768	0.490598	0.334145	0.52466	0.891412	0.708682	-0.488771	-0.335077	0.426652	1.63187	-0.341063	-2.11381	0.0651592	-0.330533
O95757	O95757	HSPA4L	Heat shock 70 kDa protein 4L	1.50627	0.548015	1.73625	-1.84761	0.126385	-0.00777004	-1.48348	0.49052	1.85124	0.873821	1.41044	1.1613	0.645725	0.4595	0.894683	0.0466827	-1.77129	-1.02987	1.40329	0.546552	-0.752707	2.04838	1.27452	1.27911	2.26205	1.55528	1.00479	-0.753324	1.22766	1.16351	1.06776	0.1424	0.635002	-0.114655	-0.501163	-2.50605	-1.17594	1.13153	-0.622392	1.16747	0.461557	-1.4273	1.00006	0.0719229	0.28701	-1.52951
Q15691	Q15691	MAPRE1	Microtubule-associated protein RP/EB family member 1	0.233128	0.186824	1.59138	0.819646	1.48334	1.69942	0.217693	-0.770126	1.34442	-1.01708	0.263997	0.588126	0.609186	0.67135	0.78432	-2.45738	-2.57017	0.212187	2.18858	0.71045	1.56118	1.30174	0.427739	0.331861	1.14072	1.19729	0.782079	-0.695683	0.293646	1.65718	1.41858	0.408396	0.512176	0.539596	1.00297	0.336751	0.251407	0.507459	-1.92899	-0.94745	0.0107994	0.277833	1.38758	-0.211738	0.736593	-0.787718
Q92896	Q92896	GLG1	Golgi apparatus protein 1	-1.52004	-0.540256	-1.64512	0.877309	-0.540256	-1.14481	0.356145	-0.206711	-0.99888	-0.185865	-1.31158	-1.4575	0.386107	0.432924	0.303916	0.225419	-1.19224	-1.91954	-1.82225	-0.889611	0.758501	-2.28908	-0.704651	-1.54367	-1.31147	-1.23958	-0.927611	-0.983861	-0.709936	-0.968096	0.124065	-0.130963	0.150429	0.771304	0.505395	0.489992	-0.166166	0.430681	0.141217	0.202684	0.438244	1.08049	0.726269	0.360631	0.252734	-1.62484
P25786	P25786	PSMA1	Proteasome subunit alpha type-1	1.35292	0.350476	2.08804	-1.45392	-0.919283	-0.718795	3.3578	1.0856	-1.25343	3.29097	2.02121	-0.651965	-1.48996	-1.15682	-0.851017	0.24299	-2.27602	-0.973002	-0.281024	1.71348	1.4965	-0.301024	1.74996	1.7189	0.642219	0.438119	1.67755	0.912207	4.3092	0.526556	0.795295	1.28844	0.148808	-0.689721	-1.12403	1.74909	-0.346206	-0.486934	-0.382732	-1.27475	-0.970493	2.25541	0.070305	0.525909	0.165639	-0.520815
Q96PK6	Q96PK6	RBM14	RNA-binding protein 14	-2.04681	-1.29478	-3.16345	0.0497521	-1.29478	-0.770641	0.665047	0.00417475	-1.20363	0.346005	-1.79613	-1.31757	-4.09818	-1.74496	-2.45314	-3.24893	-7.03383	-3.22204	-1.01881	-1.93875	0.797969	-2.15891	-0.310184	-1.69574	-0.898027	-1.0547	-0.878888	-1.25272	-0.859685	-0.932973	-0.214528	0.426725	-0.241961	2.30014	0.662449	-1.16563	-0.441642	-0.319722	-0.714874	-1.25997	-1.00057	-0.266404	1.78215	0.284492	1.29261	-0.522869
P31948	P31948	STIP1	Stress-induced-phosphoprotein 1	0.373823	1.18145	0.961187	-0.605116	1.10803	0.447244	0.0801414	-0.77643	0.814346	-0.751957	0.961187	0.0801414	1.04957	0.572866	0.925805	0.987409	-2.65056	-1.52569	1.76846	1.57993	0.485453	0.698465	0.581906	1.07827	1.00047	1.07759	0.111625	0.617467	2.69295	-0.0653742	0.565251	0.321759	0.550911	-0.531949	-0.103716	-1.99537	-0.165986	1.28631	-1.07074	0.471779	0.558463	0.0520922	1.09526	-0.285484	0.176654	-2.075
Q9Y371	Q9Y371	SH3GLB1	Endophilin-B1	1.02391	0.223846	0.670939	-0.29384	1.471	1.00038	-1.16449	1.56512	1.14156	1.14156	0.812126	0.835657	1.22062	0.503399	0.9143	-0.795274	-3.97273	-1.48016	1.20719	0.852163	2.01942	1.00998	0.191322	0.571905	0.346888	0.420522	1.12573	-0.395149	1.22754	1.45165	1.70793	0.068	0.444887	0.531541	-0.486822	-1.3775	-2.71037	1.27538	-0.723453	0.324622	1.1873	0.224489	0.162306	-0.330285	0.409873	-2.20854
P0C0L4;CON__ENSEMBL:ENSBTAP00000007350	P0C0L4	C4A	Complement C4-A	3.80961	1.45651	0.865391	6.45826	3.40037	5.86715	1.96805	5.76484	2.92293	3.83234	4.26431	4.53713	0.611948	1.1129	1.48403	1.31784	2.85478	1.23393	0.404866	1.03116	3.09357	0.810144	1.25038	-0.322985	0.450749	0.610611	0.908337	-0.0393753	1.42504	1.68688	1.794	-0.562684	1.03919	0.629303	-0.53024	0.565047	0.780816	-0.581165	-0.302859	-2.04723	-0.204903	1.18243	-0.110278	-0.24348	1.10548	1.28045
Q9UBQ7	Q9UBQ7	GRHPR	Glyoxylate reductase/hydroxypyruvate reductase	-1.45723	1.49029	2.20054	-2.55812	1.13517	-0.178788	0.53146	-2.66465	-0.498399	-1.17313	0.709021	-0.2143	1.84032	0.750934	2.42731	1.56438	-0.132467	-0.228145	2.56862	1.03925	-0.218623	1.79648	0.803138	1.93249	1.60334	0.79226	0.688626	-0.900669	2.02222	0.569671	0.827502	0.795309	0.93541	0.654048	0.497357	1.1643	-0.427174	0.864378	-1.28445	-0.139971	0.349543	0.12096	1.12004	0.703457	0.297049	-2.1439
P21399	P21399	ACO1	Cytoplasmic aconitate hydratase	0.324571	-0.0990391	1.32501	0.135299	1.11771	1.55935	-0.288312	0.0181297	0.748181	-0.594753	0.162337	0.486805	-0.846653	-0.72897	-0.114933	0.269503	-0.221031	-0.774774	2.51897	0.895594	0.924723	0.491171	0.642763	0.73517	0.593988	0.525845	0.733979	0.282539	1.04965	0.57545	1.09015	1.10316	0.0530861	-0.378151	-0.234819	0.697914	-0.323491	-0.120022	-0.706797	-1.51977	1.85064	1.43429	-0.257906	-0.140217	-0.180378	-0.685301
P42704	P42704	LRPPRC	Leucine-rich PPR motif-containing protein, mitochondrial	0.339418	-0.377149	-1.452	-1.63114	-1.12954	-3.95998	-0.448805	-0.735432	0.124448	1.02016	-0.55629	-0.627947	-0.797933	0.146708	0.604585	-1.42489	-4.72563	1.4883	-2.86807	-1.1159	-2.0058	-0.93617	-0.329474	-0.634373	-0.530569	-1.66985	-1.21138	0.477403	0.608883	-1.36637	-2.81126	-3.04431	0.00894239	0.212125	-3.20906	-1.4997	-2.43437	1.38113	-1.87019	-0.187458	-0.316933	-0.66904	0.959818	0.409928	0.997327	-0.935178
Q9HC38	Q9HC38	GLOD4	Glyoxalase domain-containing protein 4	0.491638	0.642281	2.18637	0.435147	0.774094	0.0397092	-0.0167819	-1.27842	1.01889	-0.280407	1.56497	0.981228	0.349161	-0.206043	1.29118	0.586337	-1.56515	-0.43717	2.33988	2.06003	0.0594576	2.00268	-0.147933	1.00074	1.02065	0.143243	1.00114	0.32144	1.68116	-0.0936814	1.61986	1.39509	-0.0137383	0.361826	-0.736394	-0.027056	0.631245	0.930044	-1.44023	-0.0590403	0.480043	1.12469	0.850431	0.00203596	0.176823	-1.94774
P68371	P68371	TUBB4B	Tubulin beta-4B chain	0.78548	0.934366	0.868194	-0.107838	1.74497	0.768937	-0.438697	-0.389068	1.62917	-0.306353	1.77806	1.24868	-0.0893661	-0.443612	0.180436	0.118991	-3.54907	-3.0038	1.06249	2.14753	0.296264	1.29505	1.28639	1.62863	2.15743	0.453418	0.477221	1.13255	-0.251132	0.430684	0.0953307	0.556991	-0.26025	0.122832	0.336272	-2.27637	-1.88628	0.536382	-1.15956	1.61226	0.230817	-1.02462	0.699204	0.137847	0.6712	-1.64416
O75534	O75534	CSDE1	Cold shock domain-containing protein E1	-0.30092	-0.385385	-1.35674	-1.5679	-2.3281	-3.59508	-0.174221	-0.258687	-1.5679	1.34616	-0.849947	-0.427618	0.415934	-0.341743	0.0554608	-0.130899	-1.77084	-0.982584	-2.69026	-1.06695	-1.25009	-1.31582	-0.558446	-1.09271	-1.11989	-2.2128	-0.546492	-0.330506	0.434842	-0.530228	-0.309063	0.43129	0.0526432	0.138462	-1.38753	-0.504153	-0.363977	0.48043	-2.55584	0.585234	0.633931	0.538724	0.386828	0.306534	0.631219	-0.666567
P12268	P12268	IMPDH2	Inosine-5'-monophosphate dehydrogenase 2	0.571547	0.571547	0.421933	-1.09915	0.870777	1.4443	0.197511	0.272318	0.920648	-1.67267	0.471804	0.820905	0.448859	0.557613	0.61624			-0.777847	1.11827	1.29737	2.02217	0.636225	0.87338	0.857941	0.251483	1.06854	1.16511	0.936836	0.0923437	0.744665	-0.058297	-0.458018	-0.371854	0.101128	-1.20772	-0.874123	0.0463528	0.793755	-1.41448	0.091867	0.388607	1.0213	0.599075	-0.695889	0.606541	-1.91779
O94811	O94811	TPPP	Tubulin polymerization-promoting protein	1.30045	0.715935	1.47364	-1.40565	0.553569	0.347905	-1.22163	0.910774	1.3221	0.586042	1.28963	0.954072	0.753724	1.16792	0.0784683	-0.60042	-2.74038	-2.36535	1.08652	0.891759	-0.508076	1.50441	-0.185908	1.5555	1.44679	0.928391	1.23182	0.457584	1.27486	0.896072	0.840311	-0.452054	0.199423	0.679677	-0.247318	-1.65709	-0.81977	0.707462	-1.10165	1.22754	0.957516	-0.0294871	-0.343421	0.0940607	1.01669	-1.7662
P62701	P62701	RPS4X	40S ribosomal protein S4, X isoform	-0.950385	-0.799409	-1.90657	1.51557	-0.522618	-0.245828	1.46524	-0.145176	-0.27099	-0.170339	-1.0762	-0.824572	-2.12811	-2.17818	-3.27081	-1.4963	-0.738149	-1.41183	-1.05608	-1.29269	0.370731	-1.60572	-0.254955	-1.675	-2.02364	-0.927743	-1.22847	0.0193893	-1.51273	-0.68231	-0.152147	-0.9432	0.805127	1.16241	1.99144	0.0943912	0.785297	-0.405482	-0.0120704	-1.04558	-1.5576	0.263908	1.11833	1.65898	0.651602	-0.880596
O00487	O00487	PSMD14	26S proteasome non-ATPase regulatory subunit 14	0.614835	0.691024	1.30054	-1.63276	0.42436	-0.108968	-1.40419	0.233886	-0.147063	-0.108968	1.33864	0.271981	-0.0266823	-0.960808	1.3643	-0.534652	-1.53788	-1.47024	0.413211	-0.00808042	1.28385	-0.136856	0.316987	0.524563	1.42413	0.464269	1.6584	0.942425	1.58739	1.32821	1.74547	1.76785	-0.057237	-0.613522	1.43134	1.5763	-2.19294	0.174131	-0.37063	0.470983	-0.936986	-1.11116	1.33078	1.6147	0.280293	-0.0236328
P38117	P38117	ETFB	Electron transfer flavoprotein subunit beta	-0.666703	-0.041512	-0.783927	-0.529943	-0.920687	-2.71811	0.251546	-0.744852	-0.647166	0.485993	-1.07699	-1.8194	1.4878	0.823119	-0.179306	1.66485	-1.78049	-2.20869	-2.1841	-0.973796	-0.899711	-1.80332	-0.127445	-0.508432	-1.40095	-1.6092	-1.10099	-0.90994	0.0609032	-0.765481	0.280986	1.51614	1.54039	-0.245846	1.13539	-0.0135103	-1.33941	-0.484071	-0.30846	0.931512	0.157045	-1.82017	-0.178832	1.93048	0.59945	-0.362858
O94919	O94919	ENDOD1	Endonuclease domain-containing 1 protein	-0.100135	-0.980202	-0.470689	0.548336	-1.16548	-1.99923	1.05785	-2.6477	0.0851425	-2.04555	0.0388232	-1.07284	-0.362695	-0.250489	0.359284	0.874223	-1.41438	-0.642926	-1.82227	-2.17487	-1.47719	-0.415736	0.858812	-0.837338	-1.474	-2.92462	-1.29684	0.0411064	-0.104976	-1.01619	-1.09525	0.915123	-0.94835	0.64803	-1.51765	0.739532	0.843242	0.462947	-2.04207	0.0270908	0.348833	0.404243	1.32099	0.111689	0.163414	-1.454
P23396	P23396	RPS3	40S ribosomal protein S3	-1.43339	-0.955199	-2.27023	1.17275	-0.285731	-0.500918	1.31621	-0.90738	-0.524827	-0.214003	-1.4573	-0.644375	-3.16912	-2.25254	-4.31764	0.0614975	-0.621549	-1.52258	-1.27851	-0.939959	0.731514	-1.59582	0.226784	-1.52938	-2.00095	-0.944469	-1.5615	-0.10648	-1.40271	-1.42378	-0.588604	-0.734594	-0.693276	-2.02358	0.703489	0.661244	-1.13658	-0.129053	0.0438443	-0.879201	-1.34506	0.0232424	0.717313	1.96589	-0.649748	1.01107
P29590	P29590	PML	Protein PML	-2.60916	-1.06706	-2.37948	0.950803	-0.80457	-0.607706	0.721128	-0.164761	-0.34522	-0.148356	-1.62484	-0.853786	-0.268349	1.53315	0.178621	0.319597	-1.91175	-1.64608	-1.09463	-1.48142	0.691286	-2.16982	-0.341746	-2.6287	-1.82401	-0.565037	-1.39708	-0.899769	-1.16353	-0.287985	0.036872	-0.0445053	-0.594176	-1.36142	-0.383655	-2.4833	-0.986154	-1.34114	1.91523	-1.01086	0.972018	0.0714997	-0.13219	0.621769	-0.358147	0.24599
P16070	P16070	CD44	CD44 antigen	1.23675	0.635439	2.25436	3.75765	1.28301	6.39418	3.27197	3.36448	-0.19715	-0.035258	4.2202	1.56054	1.48413	-4.19524	0.265144	1.94684	3.07742	-0.612314	2.45049	2.1738	4.15979	3.54641	0.545492	0.961496	-1.33347	-0.292296	-0.719284	0.127268	3.61658	1.66773	3.56505	2.04227	-3.7579	2.2619	-5.26236	2.26865	0.295594	0.90153	-0.345459	-0.43327	-1.56096	0.480746	0.545114	0.11767		1.53621
Q9UII2	Q9UII2	ATP5IF1	ATPase inhibitor, mitochondrial	-0.395664	-0.29935	0.310642		-1.27855	-1.67986	-0.203035	-0.588293	-0.29935	0.150118	-1.19829	-0.877237	0.947723	0.729171	0.937048	0.502191	-0.633435	-0.595567	-1.58651	-0.967911	-2.47348	-0.41591	-0.544798	0.113189	-2.28634	-2.11831	-0.791018	-0.0567907	0.0083267	-0.913966	-0.752327	0.562509	0.399834	0.678583	0.326161	-0.403881	-0.112174	0.451675	-0.116632	0.913808	0.292676	-0.0199949	0.447134	0.259755	0.700416	-2.65064
P46776	P46776	RPL27A	60S ribosomal protein L27a	-1.40308	-0.97222	-1.96065	1.2074	-0.541365	-0.668087	1.10602	-1.78324	-0.56671	0.168279	-0.921532	-0.414643	-2.94859	-1.80603	-2.43099	0.384855	-1.55174	-3.30451	-1.02458	-0.732268	-0.0493985	-1.66375	0.440297	-1.93006	-2.39635	-0.974262	-0.976253	0.0659423	-1.52594	-0.564613	-1.01999	0.416438	0.0117702	-1.29771	0.923033	0.880629	-0.612214	-1.11916	0.27636	-1.07889	-1.26604	0.190184	0.263924	1.24299	-0.708102	1.50851
O15144	O15144	ARPC2	Actin-related protein 2/3 complex subunit 2	0.769604	-0.0699115	2.01333	1.04944	1.67131	1.01835	0.676324	0.178834	0.272113	-0.598495	0.365393	0.365393	0.468201	-0.787229	0.444588	1.19152	-6.56577	0.100511	1.683	1.27399	1.15547	0.840333	0.699601	0.189592	1.28769	0.766006	-0.131435	0.802105	0.228633	0.936201	0.891716	0.974306	-0.162034	-0.664678	-0.58577	-2.14322	-2.63512	0.537448	-1.22767	0.82682	-0.821203	0.0855163	0.746661	1.65355	0.300197	-0.697791
Q8WVJ2	Q8WVJ2	NUDCD2	NudC domain-containing protein 2	2.62295	0.251636	1.18156	-0.980515	-0.0505899	0.879335	-0.143582	1.18156	0.57711	1.01882	1.76276	1.57678	1.08675	0.884121	-0.118289	1.45778	-0.5694	-1.27767	0.370276	0.288948	-0.173201	1.14533	0.861748	1.03831	0.700103	0.962516	1.21191	0.443857	1.39206	0.937312	1.24034	1.55613	0.78782	0.906537	1.13207	0.51145	0.553029	0.800401	-2.0776	0.471482	0.688126	-0.352373	0.638431	0.794541	0.796078	-0.91914
Q9C0C9	Q9C0C9	UBE2O	(E3-independent) E2 ubiquitin-conjugating enzyme	1.17574	-0.283353	1.70417	-0.204483	0.907585	0.505347		-0.196596	0.718297	-0.101952	1.06532	1.17574	0.43754	-0.161696	0.209214	-1.32048	-4.23508	-1.43263	1.41378	1.05933	0.451261	1.56515	-0.246314	0.551494	1.21611	0.956078	0.830076	-0.194692	1.36334	1.0995	1.31432	0.485007	-0.0981168	0.937695	0.656138	-0.668976	-1.34064	1.10651	-1.27068	1.16372	0.287682	-0.942299	0.244208	0.980906	0.627021	-1.16
P60880	P60880	SNAP25	Synaptosomal-associated protein 25	-0.341888	-0.497796	-1.42025	-1.81002	-1.79703	-2.60255	-0.328896	-0.484804	-0.328896	0.892381	-0.926542	-0.419842	0.331924	-0.263985	0.421061	0.197253	-4.09392	-3.44062	-2.02953	-1.68342	-2.08689	-0.02417	0.156403	-1.16696	-0.52767	-1.56642	-0.0341344	-0.812214	-0.554126	-0.763695	-0.852369	0.745987	-0.266326	0.391841	0.488129	-1.9153	-1.4637	0.923813	-1.0706	1.57176	0.208088	-1.24777	0.229812	0.087727	0.708256	-1.5338
P26373	P26373	RPL13	60S ribosomal protein L13	-1.29951	-0.885389	-2.01732	1.26804	-0.526483	-0.830172	1.90303	-0.830172	-0.250403	-1.49277	-1.9345	-1.05104	-4.09882	-1.16493	-4.45107	-0.252655	-3.04178	-3.25407	-1.75318	-0.51894	0.762214	-1.87515	-0.12879	-1.93603	-1.8134	-0.492927	-1.12909	-0.436677	-1.9191	-0.275543	-1.14136	0.532079	0.0581493	-0.490311	2.46162	1.78373	0.791826	-0.065745	-0.866592	-0.71803	-1.62816	0.229418	1.24805	1.75012	0.0489271	0.449711
P30041	P30041	PRDX6	Peroxiredoxin-6	0.0534564	0.396044	2.45157	0.978443	2.72564	4.60987	0.0877151	-1.04282	-0.289131	1.08122	1.93769	0.944184	1.0101	0.869049	1.30151	1.91723	2.8412	1.0562	1.24473	3.42363	3.46821	1.29721	-0.276665	1.42741	0.216567	-0.43722	-0.0350448	1.24668	4.8532	-0.0176765	2.37698	2.32162	1.67433	0.74834	-0.0341373	2.51097	0.689861	-0.447965	0.326196	-1.43499	-0.340311	-0.50067	0.737299	1.52634	-0.976401	1.51023
Q9Y6I3	Q9Y6I3	EPN1	Epsin-1	1.85099	0.32901	1.4472	-2.54411	0.29795	-0.540691	-0.851299	-0.121371	1.36955	-0.0281885	1.02788	1.29189	0.401909	0.207378	0.764447	-0.548916	-4.17061	-2.125	1.15596	1.2592	0.0724254	2.19162	-0.242704	1.74193	1.744	1.05498	1.50957	-0.685944	0.320343	1.31839	1.13363	-0.62674	-0.808883	0.744004	0.164932	-0.808709	0.00468817	0.929252	-1.27289	0.688924	0.520353	0.494582	0.89026	-0.766556	0.759562	-1.84718
Q9UBP4	Q9UBP4	DKK3	Dickkopf-related protein 3	0.647056	2.50239	0.701625	4.27586	1.62929	3.3482	1.11089	4.63056	1.68386	-0.307893	0.756193	0.456066	1.48994	1.43631	1.66257	2.26285	2.41692	1.95011	1.59197	0.385475	-0.458024	1.98051	0.277694	0.628396	1.76728	1.98074	1.04262	-0.975448	1.32824	1.78141	3.54704	1.28061	0.55924	1.40783	0.881569	0.781633	0.862027	0.0405181	-1.82539	-0.0673092	-0.476243	-0.245262	1.42124	1.41472	-0.101384	0.735101
Q14008	Q14008	CKAP5	Cytoskeleton-associated protein 5	1.54986	0.336123	1.18953	-0.953473	0.165442	0.184406	-1.3138	0.487841	1.07574	0.677487	1.26539	1.09471	0.280481	-0.805519	0.0218199	0.496324	-3.53845		0.529079	0.889835	0.156364	1.49513	0.00707046	1.11998	1.10799	0.580747	0.997657	-0.116024	1.78136	1.09221	1.24264	-0.121607	-1.61423	-0.541843	-2.63798		-2.20699	0.766726	-0.355993	0.222579	-0.0102882	-0.289717	1.51377	-0.631887	0.756718
Q9NR46	Q9NR46	SH3GLB2	Endophilin-B2	1.70789	0.51135	1.7263	-1.88173	0.382492	-0.243391	-1.62402	1.10042	0.658617	0.603392	1.33973	1.26609	0.838231	0.237129	0.654311	-0.793212	-1.52661	-0.822373	0.56649	1.35647	-0.200877	1.67203	-0.0509453	1.39847	0.95958	0.181852	1.35175	-0.0994584	1.56661	1.27944	1.68783	0.355726	-0.28033	0.307348	-0.0448759	-1.70703	-0.657469	0.740107	-1.38366	1.14707	0.151626	0.327205	0.694028	-0.196367	0.307132	-2.09365
Q4V328	Q4V328	GRIPAP1	GRIP1-associated protein 1	0.157245	-0.198923	-1.11478	-1.39463	-1.92888	-3.25179	0.030042	0.0554825	-0.834936	0.131804	-0.834936	-0.55509	0.946123	0.247826	0.926352	-0.524561			-2.36021	-0.816498	-1.67042	-0.531983	-1.24476	-0.744275	-0.719246	-1.84771	-0.00805497	-0.400235	0.13576	-1.40266	-0.230571	-0.98939	-0.485233	-0.211155	0.710462	0.00722751	1.94344	0.0484465	-0.36352	0.396639	0.0874154	-1.94258	-0.19658	-0.594269	0.930833	1.63361
P06733	P06733	ENO1	Alpha-enolase	0.532949	0.955154	1.785	-0.42793	0.518391	2.00339	-0.296901	0.0670684	0.300009	-0.180431	1.21721	0.532949	2.04329	3.1093	3.61436	5.2627	3.27426	2.3087	3.32693	1.42848	0.676179	0.79068	0.470557	0.834646	1.11453	0.176512	0.774849	0.488751	1.176	0.219609	0.658521	2.85926	1.70993	1.08705	-1.01609	1.05572	0.41464	-0.371183	-0.504742	0.187488	-0.0955362	-1.72988	1.15919	1.99395	0.0574069	-0.297594
Q9H4G4	Q9H4G4	GLIPR2	Golgi-associated plant pathogenesis-related protein 1	-0.368394	-0.954237	-0.889143	-0.672165	-0.975935	-0.259905	-0.737258	-0.628769	-0.585373	1.34574	-0.455186	0.0655634	-0.370125	-1.73445	-0.250481	0.309388		0.0709252	-0.326372	-1.76778	-0.527923	-0.154821	-0.432613	-1.58914	-2.11592	-1.36793	-0.807324	-0.950232	0.171561	-0.720034	-0.741236	-0.86907	-0.108373	1.08997	0.00760918	-0.000206068	0.0221789	1.23129	-1.00477	0.320605	0.536267	0.0909499	1.19408	-1.53681	-0.141689	0.662518
O94903	O94903	PLPBP	Pyridoxal phosphate homeostasis protein	1.40982	0.50487	0.797647	-3.51416	0.584718	1.46305	-2.34305	0.957343	0.850879	1.62275	0.291941	1.25012	0.648107	-0.95682	0.995014	0.608514	-3.13017	-0.174829	0.473194	0.418509	1.28973	0.726578	-0.190467	0.729223	0.969829	1.00638	1.2469	0.000403591	0.937334	1.29906	1.80001	0.407929	1.1262	0.29956	1.48986	-2.28795	-1.62453	0.319941	-1.02789	-0.210319	1.24661	-0.501928	1.64844	-0.71294	0.0183808	-1.49931
P61313	P61313	RPL15	60S ribosomal protein L15	-0.66401	-0.555838	-1.85391	1.17492	-0.123147	-0.321464	0.994637	0.670119	-1.58348	0.183342	-1.76377	-0.429636	-2.30544	-0.85138	-1.4423	-0.656593	-0.489507	-1.60683	-1.97613	-0.656323	0.910026	-1.20313	-0.285688	-2.03304	-1.21697	-1.68149	-0.774577	-0.170095	-0.915557	-0.957654	-1.06449	-0.4234	-0.699768	0.0436284	0.786837	0.498113	0.0213878	0.448659	-1.54363	-1.22563	-0.358257	1.72078	0.630782	0.762538	-0.0773597	0.443537
P42224	P42224	STAT1	Signal transducer and activator of transcription 1-alpha/beta	-2.00517	-1.02393	-2.48253	0.275546	-1.18305	-1.50129	0.381626	0.195986	-0.732214	-1.92561	0.912025	-0.917854	-0.138132	-0.850625	-0.826739			0.246158	-3.07661	-1.7877	-0.0999614	-2.25619	-1.65199	-1.93662	-0.642351	0.439631	-1.41431	1.1343	-1.20166	-0.670668	-1.22675	-0.129587	0.215781	-0.0775305		-2.69952	1.14123	-0.795001		-1.21247	-0.184837		1.09362	1.46483	-0.660023
O43765	O43765	SGTA	Small glutamine-rich tetratricopeptide repeat-containing protein alpha	1.81426	0.415546	0.92775	-1.16047	0.770149	0.238245	-0.392161	0.88835	1.57786	1.40055	1.45965	1.51876	0.573176	-0.19477	0.588149	-0.59533	-0.122746	-2.25069	0.777414	1.02485	-0.246199	1.72266	-0.094625	1.42117	1.14179	1.10456	1.56557	-0.519212	1.67174	0.80413	1.31742	-0.412078	0.370917	0.288831	-1.00531	-0.325056	-0.685761	0.417768	-1.14277	-0.02891	0.861417	0.231164	0.60255	0.221822	0.718285	-2.35935
Q8WWP7	Q8WWP7	GIMAP1	GTPase IMAP family member 1	-2.85461	-0.998979	-2.3792	0.457921	-0.431555	-0.600249	0.82598	0.197212	-0.615584	-0.81495	-2.01114	-1.137	-1.44597	-1.02143	-0.695053	-1.0585	-2.40289	-0.404315	-1.08397	-1.60163	0.646485	-1.9235	-0.276761	-2.83806	-1.53763	-1.13924	-1.17206	-0.517228	-2.13187	-0.0883276	0.270839	-0.276455	-0.0464185	-0.841147	-0.986673	-0.165993	0.19582	0.0996625	-1.40997	-1.2104	0.836429	1.87465	0.579841	0.0998771	-0.40184	-0.828157
P18124	P18124	RPL7	60S ribosomal protein L7	-2.04791	-0.98755	-3.50211	0.739317	-0.502815	-1.26021	1.5876	-2.04791	-1.65406	-1.98731	-2.47205	-1.41169	-2.96056	-1.41889	-3.09894	-0.30989	-4.25108	-2.53518	-1.9543	-1.7338	1.33424	-2.31776	0.469772	-2.34485	-2.17154	-1.42134	-1.0956	-1.08231	-0.902168	-0.421641	-0.444905	-0.779601	-0.316884	-0.225875	2.23536	0.754874	0.636855	-0.0189705	-0.343632	-1.46796	-1.61173	1.16287	0.612998	1.47899	-0.0372843	0.418068
Q13423	Q13423	NNT	NAD(P) transhydrogenase, mitochondrial	-0.372205	-0.14077	-0.62468	-2.05537	-1.31899	-3.04423	-1.02443	-0.64572	-0.835076	1.24784	-0.835076	-0.288047	1.51888	0.759436	1.07573	0.270373	-3.16621	-2.06381	-1.76513	-1.26819	-2.86376	-0.507966	-0.983087	-0.358217	-0.434147	-1.28257	-0.355705	-0.597183	0.0909921	-0.882662	-0.56743	0.893971	0.232388	-0.234872	0.0235683	-1.56426	-1.65244	0.387118	-0.955459	1.14798	0.834467	-1.20857	0.902679	0.632543	0.304998	-1.75154
P05387	P05387	RPLP2	60S acidic ribosomal protein P2	-1.17249	-0.0529763	-2.40396	1.20648	-1.17249	-1.73225	1.57032	-2.87975	-1.25646	-2.82378	-1.64829	-0.584746	-0.990637	-2.27747	-1.68714	0.941942		-1.12657	-1.55541	-1.44059	1.01074	-2.248	0.0636121	-1.50492	-1.0575	-0.919232	-1.13635	-0.26775	-0.929247	-1.03869	-1.0227	1.98092	-0.721771	-0.793419	1.38511	0.311535	-2.52414	-1.5322	0.513646	1.71963	0.924192	-0.955971	0.899642	-0.49231	-0.567294	-0.537638
O95182	O95182	NDUFA7	NADH dehydrogenase [ubiquinone] 1 alpha subcomplex subunit 7	-0.00417455	-0.180872	-1.14289	-1.86931	-1.22142	-4.28417	-1.02509	-0.337936	-1.84968	1.27197	-1.35885	-0.337936	1.30779	0.708898	0.869143	-0.870417		-3.762	-2.49262	-1.41772	-3.07314	-0.524845	-0.767134	-1.13884	-0.398607	-1.0192	-0.489993	-0.621447	0.298847	-0.559749	-0.443379	0.31046	-0.1257	0.251599	0.0758715	-2.4809	-0.552418	1.04388	-0.868704	0.787163	0.167441	-0.228308	0.998256	-0.190258	0.871616	-2.10677
P26640	P26640	VARS1	Valine--tRNA ligase	0.911863	0.160183	0.575585	-0.551935	0.773396	0.555804	-1.14537	0.496461	1.20858	0.357994	0.832739	1.14924	-1.27609	-2.18002	-0.425729	-3.56208	-7.97378	0.12942	0.496356	0.686591	2.07584	0.839184	-0.301077	0.928471	1.18625	0.861603	0.779443	-0.0174461	1.40986	0.989136	0.805054	-3.17037	0.214034	0.543007	-4.60417	-1.50467	-0.966389	-0.720146	-1.49701	-0.93719	0.902742	0.767049	0.61486	-0.30835	-0.433067	-0.194501
P04080	P04080	CSTB	Cystatin-B	0.796017	-0.467672	1.50112		0.612873	1.94066	-0.971316	-0.220429	1.0982	-0.650815	1.29966	1.34545	0.847523	0.989737	0.841081	1.62153	1.70865	1.19124	2.09015	0.868995	1.18546	1.0779	-0.190555	0.603629	0.806951	0.888845	0.648492	-0.444523	1.28377	1.15542	1.59113	1.18999	0.60898	-0.68546	0.884318	0.539136	0.304175	-0.450523	-2.1075	-0.30465	0.557689	1.44185	0.994829	0.572518	-0.37113	0.25893
P27348	P27348	YWHAQ	14-3-3 protein theta	1.32655	-0.0451179	0.993716	-1.42687	0.691143	0.570114	-1.29575	0.721401	0.973545	0.590286	0.781915	1.08449	-0.146202	-0.0536925	0.592484	-2.69542	-3.15483	-2.32411	0.841621	0.881007	0.658236	1.15899	-0.281774	1.0063	0.656939	0.727466	0.855604	0.0704199	1.51577	0.989677	1.04085	-2.11144	-0.218588	-0.491312	-2.36435	-2.83932	-1.5373	0.170072	-1.9881	0.0234912	1.03046	1.22773	0.920851	-0.731822	-0.00922235	-0.976784
P00367;REV__P29375;A6NF36	P00367	GLUD1	Glutamate dehydrogenase 1, mitochondrial	0.957533	2.47576	2.05694	-1.86951	0.800475	-1.03187	2.58046	-2.70715	-0.613045	0.119891	0.434007	-1.24128	0.38923	-0.0932603	-0.44169	0.648303	-1.40547	-1.74581	0.828086	1.92546	1.68579	1.40035	1.66849	3.66831	0.462299	0.262679	0.647619	1.66384	0.698814	-0.778775	-0.138926	1.55344	0.911206	-0.418849	0.189529	0.434884	-0.30609	-1.52539	0.749192	0.139315	0.0923051	-1.28601	-0.306094	1.50853	-0.197093	1.32952
P25398	P25398	RPS12	40S ribosomal protein S12	-1.34379	-0.396405	-2.15854	1.02467	-0.0932426	-0.813254	1.17625	-1.74169	-0.794306	-0.434301	-1.30589	-1.11642	-1.25226	-1.09419	-0.926975	0.207396	-1.21967	-0.798828	-1.64666	-0.701896	0.0667035	-1.76895	-0.0913539	-1.62052	-0.901453	-0.509047	-0.836087	0.0236466	-1.34141	-0.943151	-0.603036	0.614169	0.543467	0.868919	0.0936202	0.953969	1.536	-0.350866	-1.2195	-0.399804	-0.302731	0.198161	0.796111	1.43119	0.571969	1.02107
P18859	P18859	ATP5PF	ATP synthase-coupling factor 6, mitochondrial	0.300373	-0.400117	-1.13847	-1.66857	-0.987014	-3.61858	-0.854489	-2.06615	-0.381185	-0.532642	-1.97149	-0.94915	2.06717	0.940274	1.30375	-0.414929	-1.28332	-0.84613	-1.80906	-1.04256	-2.51046	-0.0319293	-1.2789	-0.417305	-0.973037	-1.72397	-0.530738	-1.17469	0.797649	-0.387586	-1.06278	1.50003	0.853072	0.28793	-1.02458	0.0592097	0.15972	0.351945	-1.05959	1.00701	0.49353	-1.32195	1.24332	0.791415	0.265376	-1.57011
Q9BR76	Q9BR76	CORO1B	Coronin-1B	0.646577	-0.158825	0.850763	-0.873476	1.33854	2.01916	-0.782727	0.555827	1.10032	-0.737352	0.805388	1.30451	-2.6747	-0.711934	-1.93592	-1.19022	-0.0396855	0.71192	1.56348	0.925603	1.6431	1.25285	0.123162	0.455088	0.892787	1.26765	0.870283	-1.01405	0.538524	1.46689	1.47995	1.85278	0.202245	-2.15724	-0.676951	2.62512	1.24831	-0.888303	-0.467085	-0.3469	-1.9677	-0.211661	0.686474	1.62935	0.459276	0.495908
P0DP58	P0DP58	LYNX1	Ly-6/neurotoxin-like protein 1	-0.9221	-0.997927	0.417514	-0.429223	-2.08478	-1.07375	-1.33915	1.07468	-0.9221	0.20267	0.543892	0.935666	1.24903	1.33764	2.0501	2.4572	1.34262	2.43425	-1.30015	-0.622377	-1.46741	-1.60677	-0.960184	-1.2581	-0.897818	-0.0352993	0.598549	-1.04053	-1.16515	-0.00851161	-1.25056	-2.09894	-1.07334	1.06044	0.714374	-3.61282	-0.876329	1.25696	-1.32983	0.935307	0.748889	0.45224	0.491885	-0.466012	-0.0441596	-1.87669
Q9UIJ7	Q9UIJ7	AK3	GTP:AMP phosphotransferase AK3, mitochondrial	-1.72543	0.185785	-1.24126	-0.680634	-0.859014	-1.08836	1.79121	-1.69995	-1.52157	-0.706117	-1.21577	-2.00575	1.27539	0.833171	0.425583	0.245255	-0.314293	-3.79989	-2.12401	-0.943065	0.0862974	-2.45584	-0.0889326	-0.560725	-1.24987	-1.55053	-1.12357	-1.24961	-0.839663	-0.769244	0.673103	0.982567	2.37821	-1.52447	1.16788	1.3612	-0.248063	-0.910654	0.249352	-0.0593312	-0.739399	-0.489619	-0.554915	1.54047	1.70743	0.478621
P13010	P13010	XRCC5	X-ray repair cross-complementing protein 5	0.509389	-0.148556	0.156346	-0.180651	1.29571	1.84133	-1.15954	1.10314	0.669864	0.413105	0.397057	1.11919	-0.279564	-1.56237	0.604959	-3.13822	-3.52605	0.0529674	1.35127	0.973519	2.44513	-0.0371136	0.619837	0.0188502	0.744476	1.16338	0.934032	-0.347385	0.78202	1.23351	1.57545	-0.443604	-0.549822	-0.735057	-1.80524	-0.248016	-1.87716	0.494571	-1.49679	-1.50121	0.326363	1.36995	0.77694	0.856773	0.232114	-0.933146
O43432	O43432	EIF4G3	Eukaryotic translation initiation factor 4 gamma 3	1.4764	1.08036	0.707612	0.404757	-0.596995	-0.89985		0.824095	0.474646	0.311571	2.08211	1.10365		-0.33136					0.585918	1.67303	0.793397	1.11268	0.484141	1.26571	2.77246	1.15458	0.872553	-0.739865	0.41061	0.804754	0.610104		-2.56061	-0.722275	-0.221555			-0.609106		-0.474435	1.92524		-0.65319	-0.449883	0.261378
P22234	P22234	PAICS	Multifunctional protein ADE2 [Includes: Phosphoribosylaminoimidazole-succinocarboxamide synthase	-0.484439	0.693644	2.30218	0.21788	1.64517	1.50924	-0.393817	-0.00867479	-0.733649	-0.235229	0.874888	-0.0766411	0.834206	0.726765	0.866262	-0.290299	0.0997079	-1.10896	0.837462	2.37614	1.96376	-0.236979	0.507864	0.795374	0.988418	0.909146	-0.059201	0.573209	2.28327	0.0265702	1.45768	-0.405452	0.204534	0.552595	-1.52335	1.18215	1.06504	0.874475	-0.525707	-0.739616	0.768811	1.57038	0.527089	-0.858277	0.460798	-1.73503
Q8TEA8	Q8TEA8	DTD1	D-aminoacyl-tRNA deacylase 1	-1.96037	-1.08844	0.168163	0.168163	-0.755058	-1.03715	-1.13973	0.937514	-0.549898	-0.113932	-0.421673	-0.883283	1.08565	0.25044	0.927338	1.91092	-2.26879	-4.37071	-1.88097	-0.528352	-2.1114	-1.86743	-1.19786	-1.43549	-1.06845	-0.0213879	-0.300946	-1.73888	0.461222	-1.48491	0.453347	1.14038	-1.63754	0.509548	-0.174864	0.159619	-3.12308	0.643978	-1.53706	1.48535	-0.939843	0.292266	0.523217	0.60336	0.416801	0.00731155
P35580	P35580	MYH10	Myosin-10	-0.405188	-0.035859	-1.28234	-1.60551	-1.97484	-2.85199	-0.312856	0.379636	-2.71349	0.194972	-1.51317	-1.23618	1.32351	0.0650972	0.592656	-2.23828	-5.18169	-5.16921	-2.52487	-1.247	-1.73151	-1.24001	-0.102677	-1.18659	-0.853292	-1.588	-0.435842	-0.33427	-0.250636	-0.447447	0.273044	-1.51861	-0.213093	-0.425987	0.259004	-1.51054	-1.80161	0.975444	-0.455738	0.953491	-0.262745	-0.905988	0.658121	-0.0511163	1.52575	-1.61114
Q9UM22	Q9UM22	EPDR1	Mammalian ependymin-related protein 1	-0.783426	-1.2721	-1.70213	1.44493	-1.29165	-1.33074	-0.842067	0.858519	-0.685691	0.936707	-0.88116	-1.03754	-1.46349	0.11707	0.827579	-1.12344	1.16968	-3.62126	-1.09257	-1.29276	-1.49444	-0.927221	-0.347327	-1.43029	-1.62442	-0.286966	-1.00102	-0.393684	-0.750537	-0.519656	0.488443	-2.54694	0.815237	1.06156	-0.981845	1.03256	-0.0398667	-0.513555	0.784745	-0.992458	0.176286	1.34686	-0.220247	-0.245886	-1.09974	1.73849
Q96FW1	Q96FW1	OTUB1	Ubiquitin thioesterase OTUB1	1.31705	0.276635	0.834384	-1.53605	0.437524	-0.0987737	-0.935398	0.780754	0.888014	0.812932	0.694947	1.12398	0.717555	-0.28149	1.18737	-0.481002	-3.21079	-3.30247	0.583591	1.04636	0.194365	1.06785	0.35894	0.757154	0.895862	0.391659	0.981843	0.173117	1.08447	1.06037	1.01918	-0.114951	-0.671245	-0.375507	-1.06452	-0.319361	-1.31959	1.35827	-1.99766	0.936438	0.529244	-0.863811	0.742941	0.0857645	0.0719954	-0.834227
O75323	O75323	NIPSNAP2	Protein NipSnap homolog 2	-1.10479	-0.358038	-0.415481	-1.67921	-0.185712	-3.34503	0.359988	-0.760133	-0.12827	1.30778	-1.10479	-0.645249	0.471088	-0.746098	1.26203	2.00554	-3.5039	-4.69404	-1.1254	-1.09767	-1.93925	-0.673003	-1.11161	0.535035	-0.0403965	-1.56534	-0.534642	-0.807113	-0.121319	-0.832224	-2.09801	-2.08876	-0.639593	-1.67834	-0.0487364	-0.046084	-4.07036	0.786734	-0.637184	1.14555	0.569725	-1.44498	0.265477	1.19856	-0.0579504	-0.180558
Q9UNH7	Q9UNH7	SNX6	Sorting nexin-6	0.738196	0.0895191	0.589541	-0.180763	0.954421	1.06253	-0.559157	1.00848	0.994964	0.0624909	0.75171	1.15713	-0.262825	0.668036	0.847242	-0.151199	-1.48566	-1.92177	1.13943	0.583545	1.65534	0.702316	0.256088	0.195826	0.158203	0.914912	0.807042	0.332246	0.842827	1.17199	1.2029	-0.330423	1.57405	0.732544	-0.846385	0.724901	1.73544	0.601895	-2.23048	0.374844	-0.100175	1.42669	0.539371	-0.749513	0.34014	-0.595213
Q96HN2	Q96HN2	AHCYL2	Adenosylhomocysteinase 3	0.382103	0.80552	1.38291	1.03647	0.959489	-2.08141	-1.96593	-0.387744		0.997982	0.882505	0.613058	0.708384	0.714883	0.613894	1.55962	0.193357	-1.55928	-1.12555	-0.195827	-0.828018	-0.133921	-1.44364	-2.00327	-0.363904	-1.37989	-2.32405	-0.355916	0.683806	-1.14803	-3.64894	0.924383	1.30201	0.461776	0.533779	0.544605	-0.748491	-0.351488	-1.38785	-0.104754	0.690559	-0.0462085	1.33457	-1.84982	0.754154	0.817355
Q00610	Q00610	CLTC	Clathrin heavy chain 1	1.63524	0.816175	1.65933	-1.78556	0.695724	-0.870133	-0.26788	-0.14743	0.213922	-0.846043	0.984805	0.912535	0.889184	-0.210371	0.743686	0.0657705	-3.58975	-2.58594	1.03285	1.48062	-0.692249	1.63387	0.0388198	1.73884	0.835521	0.472943	0.966188	0.465803	1.36257	0.911597	0.749947	0.330848	-0.195325	-0.210173	0.0480113	-1.7557	-1.48925	0.790246	-1.45113	1.49553	0.359433	-0.973642	0.556009	0.204118	0.641449	-1.47366
Q16531	Q16531	DDB1	DNA damage-binding protein 1	-0.693743	0.0211865	-1.32554	1.13515	-0.411097	-0.693743	1.11852	-1.30892	-1.25904	-0.593986	-0.693743	-1.94071	1.62559	0.203716	-0.499077	0.175831	-3.77809	-1.85428	-1.05962	-0.313665	0.085026	-1.41213	-0.184841	-1.01996	-1.11307	-1.80616	-0.780061	-0.0177054	-0.271948	-1.22714	-1.57057	0.920815	0.515943	-0.0678256	1.96026	0.022402	-2.14487	0.931588	-1.93476	1.38832	-0.309559	0.163884	1.00955	-0.13068	0.395536	-0.764158
P62424	P62424	RPL7A	60S ribosomal protein L7a	-1.44788	-1.09203	-2.22628	0.598219	-0.424829	-1.13651	1.24318	-0.891873	-1.98164	-0.224667	-1.55908	-0.402589	-1.7649	-0.394276	-2.4612	-1.16878	-3.23587	-1.497	-1.31618	-1.33292	0.389458	-2.04785	-0.103188	-2.2767	-1.74872	-1.00802	-0.983453	-0.206573	-0.575133	-0.412275	-0.152514	-1.76467	0.224052	-1.45935	1.96373	-0.21706	0.321009	-0.46762	-1.50924	-0.30691	-0.824063	1.0205	0.419308	1.3657	0.161408	1.21324
P49593	P49593	PPM1F	Protein phosphatase 1F	0.934792	0.0391575	0.40835		1.00316	1.27664	-1.06158	0.257938	1.03051	-0.350546	1.00316	1.06469	1.14516	0.647043	1.08087	-0.367377	0.420357	-0.547869	1.50987	1.18381	1.35498	0.957217	-0.449557	0.31784	1.02107	1.22971	1.01999	-0.429286	0.856667	1.13885	1.52166	0.982463	0.394365	0.555545	0.0976754	1.02396	-0.101246	0.908351	-2.51578	-0.0213837	0.451796	0.715476	0.575168	0.338123	-0.112546	0.384435
P29692	P29692	EEF1D	Elongation factor 1-delta	0.584724	-0.242466	0.756405	-0.617042	1.13098	1.36509	-0.0707849	0.475473	0.834442	0.0696813	1.05294	1.27145	-2.9338	-3.40551	-4.05089	-0.744314	-4.1121	-3.53991	1.70206	0.74201	2.14542	0.902981	-0.338932	0.469972	0.99352	0.907119	0.814098	-0.678042	0.619074	1.61884	1.77495	0.837458	-1.26758	-0.291335	0.104848	-1.10954	-1.27651	-0.0884525	-0.438715	-0.770106	-1.71198	-0.0477704	1.89436	0.481609	-0.557633	1.05224
P13639	P13639	EEF2	Elongation factor 2	0.511356	-0.413249	0.897758	-0.60645	0.704557	1.10476	-1.44825	0.304355	0.883958	0.718357	0.787357	1.31176	-1.16016	-1.62662	-1.16277	-1.54591	-2.92567	-2.08047	1.18284	0.684507	1.17674	0.537425	0.297912	0.23941	0.334652	1.16477	0.579821	0.331554	0.950313	0.96828	1.12506	-0.764218	-0.0378674	-1.68763	-0.848107	-1.0317	-0.935408	-0.503358	-0.570033	-0.623484	-0.671274	1.81898	0.450039	0.187365	-0.668726	-1.01749
P05165	P05165	PCCA	Propionyl-CoA carboxylase alpha chain, mitochondrial	-0.798579	0.549801	-1.75549	-2.49493	-1.75549	-6.23559	0.419312	-2.36444	0.462808	1.6807	-0.885571	-1.45102	0.940958	-0.989788	0.800353	0.0141249		-0.649154	-2.22466	-1.77853	-1.98992	-1.44694	-0.395191	0.409535	-1.54973	-0.296631	-0.366461	-0.64421	0.486623	-1.19645	-1.04817	0.641796	0.571323	-1.21975	-0.240374	-2.90869	0.254524	0.447118	-1.72715	0.445336	0.206171	0.669562	0.425751	0.952867	0.297884
O43617	O43617	TRAPPC3	Trafficking protein particle complex subunit 3	-0.998284	-0.181989	-1.57271	-0.907585	-1.51225	-3.17507	-1.02852	-0.66572	-0.937818	0.604072	-0.998284	-1.48201	-1.42216	-0.114911	-0.538179	0.315389	-0.110882		-0.625663	-1.25208	-1.38357	-1.85076	-0.25148	-0.89993	-1.59135	-1.09641	-1.13933		0.134288	-0.856917	0.317248	0.0332314	0.358871	0.951527	-0.144031	0.650403	-0.0586922	-0.978068	0.85366	1.42531	-0.361985	-2.0052	-0.0933232	0.74175	0.205265	0.610107
Q9BZL4	Q9BZL4	PPP1R12C	Protein phosphatase 1 regulatory subunit 12C	-1.66789	-1.12032	-2.00119	-0.287059	-1.02509	-1.16793	1.14138	0.379547	-1.0727	0.379547	-2.28688	-0.929859	-2.18263	-0.51255	-1.13597	-0.117084		-0.747106	-1.92067	-1.79433	0.647451	-2.17456	-0.134206	-1.91593	-1.01825	-1.62618	-0.44291	-0.887559	-1.31859	0.26122	-0.0788523	-0.423895	0.306295	-0.805823	-0.0897737	1.1852	-0.381987	0.0177409	-1.84893	-0.00102247	-0.367641	2.08619	0.876605	-0.227728	0.0563336	-0.514138
Q10567	Q10567	AP1B1	AP-1 complex subunit beta-1	1.22081	0.0842478	1.33838	-0.67999	0.182227	-0.190094	-1.65978	0.574144	1.31879	0.632931	1.27959	1.55394	0.280638	-0.17987	0.537193	0.266247	-1.86562	-1.67141	1.0621	0.542825	0.378845	1.26795	0.0254911	0.67277	1.53294	0.694067	0.89909	-0.76008	1.59747	1.48682	1.6046	1.16216	0.630977	0.427972	-0.547116	0.0287405	-0.356248	0.531356	-2.01048	1.11544	0.271789	-0.645509	1.00111	0.701725	0.540894	-0.851034
Q14515	Q14515	SPARCL1	SPARC-like protein 1	-1.37219	-0.163735	-1.42417	0.680885	0.239084	-1.50213	0.641903	0.122137	-0.709489	-0.566553	-2.73658	-0.787454	-2.00858	-0.943165	-1.56381	-1.77919	-1.77473	-1.1414	-0.507564	-0.898473	-0.214067	-1.31475	-0.594733	-2.71081	-0.0190441	-1.21547	-0.912156	-0.986148	-1.86985	-0.291672	0.0713519	-0.524553	0.117561	0.163195	0.612224	-1.56179	-0.347064	-0.294242	1.44946	-1.47952	-0.145062	0.689179	0.371034	0.935163	-1.74883	0.23803
O60502	O60502	OGA	Protein O-GlcNAcase	1.09927	-0.0387228	1.227	-1.62959	0.286417	0.390926	-1.21155	0.495436	1.18055	-0.584493	1.23861	0.994758	0.108717	-0.0279666	0.546818	-1.44951	-0.7186		1.07168	1.3223	-0.0958538	1.33218	-0.310917	0.97177	1.08374	0.743353	0.90717	-0.0871163	1.80606	0.857096	0.982173	-1.28926	-1.33948	0.0795872	-0.996828	-1.51751	-0.688026	0.525374		0.824934	0.0517205	-0.437445	1.01704	-0.611303	0.638182
Q9H0R4	Q9H0R4	HDHD2	Haloacid dehalogenase-like hydrolase domain-containing protein 2	0.74244	2.18462	3.14607		1.36052	4.26776	0.765332		2.02438	0.902682	2.20751	0.971358	0.0548772	0.116535	0.682196	2.78559	0.477418	1.43089	3.12854	2.77531	-0.341129	0.906081	1.0704	2.8083	1.70364	1.30984	0.852058	1.79616	1.66407	-0.487105	-0.819263	1.95644	0.755738	0.169177	1.59385	1.72866	-0.895788	0.6323	0.18442	-0.406285	-0.803895	0.0163686	1.29376	1.82525	-0.798451	-0.637684
P21291	P21291	CSRP1	Cysteine and glycine-rich protein 1	1.08875	-0.0905294	1.84894	-0.236721	0.67941	1.97564	-0.236721	-0.217228	-0.0125608	-0.577833	1.12773	0.981538	0.544384	1.35911	1.90149	0.171309	0.661329	1.33702	1.70735	1.13829	1.31435	0.780882	-0.17949	0.869205	0.584785	0.481268	0.285689	0.278601	1.02443	0.747526	0.942379	-0.637649	0.556464	0.958168	-2.28863	0.19102	0.6839	-0.0310273	-1.53906	-0.210019	0.878951	1.73134	0.918843	-1.00497	-0.213464	-0.888022
O75351	O75351	VPS4B	Vacuolar protein sorting-associated protein 4B	-0.0738411	0.823823	0.64021	0.109772	0.0689691	1.45627	-0.135045	-0.645082	-0.76749	-0.604279	0.803421	0.232181		-1.99943			-0.00717235		1.12918	0.953119	1.32952	0.694855	1.24042	0.118519	0.352995	1.29353	0.681839	1.11945	-0.0940802	0.360525	0.666141		-2.75692	-1.75283	-0.649008			-0.119135		-0.844967	0.0840906	0.756448	1.55868	-1.50283
P18206	P18206	VCL	Vinculin	-2.12612	-1.80846	-2.12612	1.40779	0.236437	-0.339312	1.42764	0.37541	-0.73638	-0.101071	-1.80846	-0.637113	-1.45932	-0.459312	-2.27027	0.506394	0.935536	2.62107	-1.09322	-1.97182	0.840186	-1.77892	-0.658285	-3.19781	-1.80441	-1.32132	-0.452355	-1.4692	-1.86527	0.425728	0.479458	0.207786	0.347401	-0.99813	-0.321795	1.49346	1.2395	-1.66014	0.0422693	-1.11689	-0.258997	1.42361	-0.126242	0.818671	-0.741611	1.2302
Q9NS86;REV__A2IDD5	Q9NS86	LANCL2	LanC-like protein 2	-0.538821	-0.764679	-0.567053	0.0822891	-0.934073	-1.58341	-1.55518	0.421076	-0.65175	0.59047	-0.312963	-0.228266	0.389688	-0.522353	0.535948	-3.39163			-0.907563	-0.0341626	-3.15334	-0.0522988	-1.94414	-0.518995	-0.616823	-2.52047	-1.19111	-0.531881	0.243923	-0.927993	-0.606435	-0.912348	0.0418145	0.215545	-2.08539	-2.31456	-1.76585	1.12073	-2.01116	0.364098	0.459331	-1.09277	0.512285	-0.429631	0.797783
Q1KMD3	Q1KMD3	HNRNPUL2	Heterogeneous nuclear ribonucleoprotein U-like protein 2	-1.41506	-0.693535	-1.90781	0.784712	-0.517553	-0.658339	0.485543	-0.271179	-1.0103	-0.0951967	-1.53825	-0.869517	0.975193	0.639111	0.73741	-0.563772	-2.47038		-1.1295	-1.08105	0.542193	-1.93916	-0.156337	-1.78473	-0.936119	-0.804826	-1.06991	-0.58017	-0.718219	-0.500588	-0.474048	0.213122	0.0254696	0.394771	-0.201055	-0.737542	0.101188	0.856552	-2.45463	0.0789398	0.741654	0.535637	0.464871	-0.104649	-0.34542
O75828	O75828	CBR3	Carbonyl reductase [NADPH] 3	1.06877	0.330772	2.22848		1.27963	2.16823	-1.40126	0.57175	0.586812		2.03268	1.86701	0.489522	-0.110959	1.42519	1.18289	2.76659	-0.294441	1.76285	0.738564	0.978686	1.92294	-0.664952	1.61337	1.95495	1.66877	0.515402	-0.970241	0.629847	2.10511	0.430577	2.82047	1.50008	2.01089	-0.00847416	3.03041	0.461402	0.611227	-0.920329	0.609649	-0.897596	-2.02703	0.440869	1.02134	-0.171377	1.07743
P36578	P36578	RPL4	60S ribosomal protein L4	-1.41708	-0.869755	-1.88977	0.821982	-0.521456	-0.571213	0.821982	-1.31757	-0.795119	-0.596091	-2.28783	-1.46684	-5.02579	-0.476362	-3.60527	-1.86618	-2.85314	-2.43302	-0.983557	-0.809115	0.598282	-1.89973	-0.571556	-1.74973	-2.29663	-0.390854	-0.771703	0.0741702	-0.44671	-1.23367	-0.964615	-2.32165	0.063875	-0.223486	1.86638	1.17441	1.11187	-0.659488	0.029808	-1.33273	-0.652504	2.06246	-0.799653	0.593833	1.0182	0.0214956
Q99962	Q99962	SH3GL2	Endophilin-A1	1.39275	0.0839687	2.44281	-0.174743	0.692703	0.129624	-1.19437	0.494864	1.75799	-0.357363	1.39275	1.48406	0.980893	0.926336	1.04613	0.0913429	-2.53514	-2.90554	1.50254	1.00482	-0.212271	2.91755	-0.503225	1.36505	2.36625	0.872408	1.05487	-1.01098	1.29206	1.63818	1.03864	0.395256	0.312309	0.840778	0.201371	-1.81984	-0.629559	1.02758	-0.740405	1.14411	0.642154	-1.08277	0.138862	0.477	0.754369	-1.85101
P25788	P25788	PSMA3	Proteasome subunit alpha type-3	-0.990224	-0.234922	-1.23192	-0.35577	-0.385982	-1.77574	0.973562	0.641229	0.21826	1.15483	-0.35577	-2.71231	-1.28667	-1.99545	-1.28763	0.576409	-1.60345	-2.31805	-2.33144	-0.69849	-0.820395	-0.925619	-0.879939	-0.376689	-1.54603	-2.11553	-0.784201	-1.04219	0.8889	-0.179963	-0.753723	-0.639628	0.154104	0.176359	-0.145222	-1.68096	-0.109157	0.141642	-0.0157532	-0.0828537	-1.97806	-0.41144	0.192681	1.81502	0.274688	0.892816
P08133	P08133	ANXA6	Annexin A6	0.419502	0.110459	1.62758	0.559976	0.840924	1.76805	0.194744	-0.254773	0.0542696	0.0261748	0.222838	0.503786	-0.166435	-1.35163	-0.271273	0.521909	-3.1183	-0.500565	2.62571	0.938968	1.26091	1.25781	0.868164	-0.555797	2.98196	0.657842	-0.423696	-0.296052	1.91205	1.09932	0.867232	1.03242	-0.788442	-0.229689	-0.0425309	-1.28014	-1.06003	1.02492	-2.18328	0.663408	0.137797	0.272184	1.06943	-0.188573	-0.127542	-1.11864
Q8N7J2	Q8N7J2	AMER2	APC membrane recruitment protein 2	0.591216	-0.581242	-1.05521		-1.67886	-1.55413	-1.85348		-0.356729	1.23981	0.466487	-0.356729	1.01561	1.41714	1.01062	-0.64263	-1.08073	-2.38256	-2.18032	-0.488891	-1.37126	-0.471148	-2.65674	0.355978	-2.56444	-1.31164	-0.719605	-1.00745	0.383198	-1.09542		-0.983943	0.111387	1.60641	-0.462864	0.244994	-0.147795	1.48881	-0.821854	-0.259439	0.716588	0.36153	0.373244	-1.62906	0.802663	-1.36065
Q13642	Q13642	FHL1	Four and a half LIM domains protein 1	1.32548	-0.159647	1.63488	-0.0436209	0.977406	1.90561	-1.08785	0.869115	0.675739	-0.206057	1.44924	1.34869	-0.434425	-0.306806	0.706797	-2.18926	0.614833	2.05272	1.27122	1.3185	1.5747	1.08091	-0.740893	1.09962	0.232953	0.473678	0.726978	0.0172581	1.29513	0.860709	1.48682	-0.617644	-1.14454	-1.07613	-1.90173	-1.0047	-4.29399	0.254392	-0.391217	0.32598	1.1668	0.497725	1.53852	-1.45342	-1.39914	-0.761837
P00558;P07205	P00558	PGK1	Phosphoglycerate kinase 1	0.366929	0.195552	2.11185	-0.832708	0.662943	0.881058	-0.20952	-0.489954	0.585044	0.164393	0.974536	0.631783	0.812709	0.667573	1.35576	0.497127	-1.72043	-1.42621	3.26923	1.32006	0.225708	1.68469	0.0881265	0.721768	1.22729	0.500666	0.429087	-0.121347	1.44757	0.236409	1.02014	0.869153	0.548062	0.490587	-0.975176	-1.02795	0.00403633	0.636355	-1.30209	1.1493	0.955989	-0.406156	0.627678	0.351226	0.11874	-1.98686
Q14764	Q14764	MVP	Major vault protein	-1.3603	-0.0580003	-0.383575	-0.0218253	-0.99855	-2.44555	1.13577	-0.0580003	-1.46883	0.59315	-2.0838	-0.528275	-1.77887	-1.33454	-1.85877	-1.66702	-0.00729602	-1.86346	-0.112018	-3.4149	1.43986	-2.73425	-0.171412	-2.52506	-1.90159	-0.452698	-2.44874	-0.0777468	-3.18243	0.129807	-0.990381	0.331136	0.017194	-0.500816	-0.452733	-1.25055	0.680797	-0.541578	1.0375	-1.58573	-0.0471768	-0.927455	0.450912	1.33369	-1.12953	0.67082
P51608	P51608	MECP2	Methyl-CpG-binding protein 2	-1.78324	-0.633416	-2.04986	0.633054	-0.400119	-0.500103	1.2163	-0.150157	-0.716736	-0.20015	-2.19984	-1.26665	0.137792	-0.0930212	-0.101919	0.00796856	-0.33834	0.148124	-2.04997	-1.02472	0.858311	-1.80156	-0.379388	-1.7008	-1.39993	-1.02046	-0.684199	-0.587746	-0.962984	-0.4563	-0.0996936	0.329052	0.529108	0.177378	0.88213	0.0927162	0.266229	0.106975	-2.48791	-0.249136	0.0897397	0.720532	0.62374	0.58601	0.402305	-0.700395
Q8WUM4	Q8WUM4	PDCD6IP	Programmed cell death 6-interacting protein	1.26252	-0.258621	1.99957	0.149109	0.697975	1.02729	-0.791805	0.102063	1.35661	-0.384076	1.30957	1.52912	-0.392224	-0.35811	-0.542927	0.317557	-3.53385	-2.06904	2.00973	0.682962	0.574197	1.9784	-0.56045	0.871753	2.03021	1.0724	0.55471	-1.17935	0.920107	1.92909	1.82482	0.366737	0.640281	-1.03143	0.454904	-1.81387	-1.5483	0.0246528	-1.04113	0.69071	0.0594665	-0.297578	0.552383	1.49019	1.14946	-1.16312
Q05707	Q05707	COL14A1	Collagen alpha-1(XIV) chain	-1.21436	-1.91857	0.748212	2.71078	-0.0599043	-0.233072	0.217164	0.690489	-0.371606	1.16381	-0.371606	0.54041	0.0124392	0.314123	-0.537682	-0.533272	0.273422	3.7481	-1.3919	-2.30243	0.307201	-1.33988	0.299879	-2.16307	-0.732151	1.08727	-0.854715	-1.71616	-2.05361	-1.37897	-0.67014	-1.12428	0.649016	0.708223	-0.289886	0.472093	2.81901	0.225478	-1.61379	-1.17809	-0.443397	-0.628991	-0.0759992	0.844178	0.343827	0.853683
Q14194;Q14117	Q14194	CRMP1	Dihydropyrimidinase-related protein 1	0.832572	0.353405	1.5609	-0.604928	0.257572	-0.221595	-1.69743	-0.0490949	0.430072	-0.240762	1.5034	0.736738	0.67917	0.166339	0.690114	0.80706	-4.86184	-4.28294	0.965303	1.42989	-0.113871	1.0163	-0.260818	0.646481	1.00535	0.847953	1.32307	0.0255153	1.74142	0.678268	0.984624	0.799078	-0.56254	0.151668	0.416387	-2.16879	-1.53959	0.944721	-0.706584	1.42457	0.451797	-1.19676	0.307641	-0.00567105	0.923227	-1.6628
Q13347	Q13347	EIF3I	Eukaryotic translation initiation factor 3 subunit I	1.31285	-0.668128	1.26978	1.95882	0.623811	2.60478	0.753005	1.22672	2.00188	-0.96958	0.666876	1.78656	-5.93987	-4.88435	-7.3642	-3.53273	5.5896	-1.65867	2.1632	1.17096	2.29818	1.3495	0.275891	0.188905	1.21907	1.96655	-0.386209	-2.21883	2.16453	2.74865	2.63429	-3.10675	-4.32332	0.328019	1.3172	-7.09008	-3.59405	0.05663	0.864499	-1.22519	-1.39734	1.46501	0.762286	0.457352	-1.32861	0.0414521
P28331	P28331	NDUFS1	NADH-ubiquinone oxidoreductase 75 kDa subunit, mitochondrial	0.0727069	0.0727069	-0.759424	-2.00762	-1.1986	-3.78745	-1.17549	-0.921227	-0.759424	0.951067	-0.713194	-0.227785	0.71999	0.82072	0.845357	0.144428	-1.65482	-2.08195	-1.80513	-1.14444	-2.61169	-0.241178	-0.366533	-0.6437	-0.569107	-0.938784	-0.352133	-0.38374	0.208263	-0.999379	-1.13945	0.394622	0.220294	-0.679493	-0.323748	-1.15676	-1.56042	0.540558	-0.989673	1.26367	0.591526	-0.671821	0.485203	0.671258	0.517097	-2.06358
Q01650;Q92536;Q9UM01	Q01650	SLC7A5	Large neutral amino acids transporter small subunit 1	-1.7801	-1.39111	-1.8685	0.624514	-0.507067	-0.56011	1.20798	-0.118086	-1.10822	-0.471705	-1.92154	-1.16126	-1.14917	-1.38764	-1.55067	-6.23441	-5.00085	-6.44917	-0.750775	-0.783284	0.350622	-1.53873	-0.375682	-1.45448	-1.13511	-1.90928	-1.14973	-1.04465	-2.88407	0.0838338	0.447851	-1.14672	0.163988	1.42248	0.241199	-0.583419	1.15674	0.725989	0.103759	-0.576177	-0.215254	1.17225	0.298325	0.0298967	1.09171	-2.30727
P13804	P13804	ETFA	Electron transfer flavoprotein subunit alpha, mitochondrial	-1.59057	0.354708	-0.580996	-0.827234	-0.901105	-2.9695	0.256213	-0.851858	-0.457877	0.0838465	-0.777986	-2.50165	0.759802	0.178595	-0.685921	0.197482	-0.831474	-0.458258	-2.4211	-0.97929	-0.917121	-1.64336	0.33131	-0.159928	-1.22273	-1.24447	-0.931027	-0.557984	0.105417	-1.22494	-0.202765	0.455809	0.838577	-0.473847	0.961126	-0.325416	0.0204648	0.542042	-2.32998	0.555568	-0.633533	-0.0723673	0.874921	1.13748	0.488705	-0.051693
Q96CV9	Q96CV9	OPTN	Optineurin	-0.190441	-0.220728	-1.46249	-1.52306	-2.09852	-3.30999	-0.160154	0.354723	-2.55282	-0.160154	-0.856753	-0.88704	0.926429	0.839713	0.862747	-1.05143	-1.19095	-1.64046	-2.06545	-1.10391	-0.818008	-1.3454	-1.42154	-0.361782	-1.38307	-1.8746	0.0244531	-0.177763	-1.11612	-0.389984	0.723575	-1.63978	-0.29062	0.536314	-0.370775	0.270939	-0.141209	1.08404	-0.662411	0.391259	0.286525	1.22866	0.332832	-0.918648	0.791744	-1.91861
P52566	P52566	ARHGDIB	Rho GDP-dissociation inhibitor 2	0.464094	0.125248	0.983176	0.543398	1.63203	1.87715	-0.112665	1.01201	0.903872	-0.494767	0.846196	1.3797	-0.182626	-0.0976012	-0.708016	-0.383737	0.718349	0.590149	1.85577	0.787129	1.58254	0.976096	0.231448	-0.0876557	0.651039	1.03381	1.06603	-0.483383	0.296287	1.68553	1.39836	-0.313973	0.00651387	-0.982799	0.679886	0.747386	0.130995	-0.0257119	-0.259934	-2.17937	-0.291001	1.73628	0.933497	0.130878	0.225758	0.0957749
P62879	P62879	GNB2	Guanine nucleotide-binding protein G(I)/G(S)/G(T) subunit beta-2	1.63077	3.87117	3.64989	0.579713	2.26693	4.56265	1.54779	-0.996866	1.71374	-1.71601	2.87543	-0.47134	0.292628	0.169247	0.942825	0.105987	-3.08929	-2.30161	3.27079	3.57522	-0.351076	2.46131	3.35621	4.866	2.71897	2.55249	2.63392	5.52034	-0.573543	-0.683164	-3.98477	0.569485	-0.047185	0.634799	-0.0379196	-1.0741	-1.26123	0.628422	-1.05329	1.28744	0.829314	-0.235824	0.562225	-0.0580192	0.424041	-2.12838
P60981	P60981	DSTN	Destrin	1.46788	0.379377	1.10505	-1.73716	0.711976	1.27135	-1.61621	0.863157	1.39229	-0.21023	0.938747	0.817803	0.166592	0.0988282	0.326117	1.76437	1.57697	2.3732	0.958398	0.796172	0.176906	0.852358	0.592213	0.65213	0.735231	0.157168	0.714821	0.196958	0.902414	1.37878	1.18447	0.577739	-0.811835	-0.038393	0.522212	0.396053	-0.336972	-1.4071	-1.08414	0.371368	-0.644788	0.29002	0.876239	1.07267	-0.0790493	1.54726
Q86UN3	Q86UN3	RTN4RL2	Reticulon-4 receptor-like 2	-0.200129	-0.0689316	-1.87289	-2.02049	-2.38128		-0.872514	0.406658	-1.02011	0.455857	-0.249328	-1.3481	0.329651	0.247427	-1.42568	-0.211663				-0.813773		-0.739934	-1.08905	-0.299829	-2.37838	-2.4654	0.0437796	-0.127668	-1.50811	-1.32569	-0.222787	0.0496718	-2.70967	0.662036	-2.55849	-1.02112	-2.78181	1.25012		-1.24739	0.656337	-0.466189	0.87754	0.416188	0.0263814
Q96FC7	Q96FC7	PHYHIPL	Phytanoyl-CoA hydroxylase-interacting protein-like	1.37493	0.251816	1.13698	-1.48044	0.54687	0.689638	-1.55658	0.756263	0.765781	0.775299	0.851442	1.23216	0.720802	0.761991	0.924739	-0.404408	-3.24258	-2.20376	0.626714	0.972009	-0.0141788	1.39929	0.141769	0.802259	1.23454	0.776553	0.978408	-0.108078	1.20564	0.80341	0.839768	0.00857011	0.413149	0.315418	-0.236972	-2.11809	-2.4363	0.602382	-1.6937	1.24	1.10334	-0.561745	0.585484	0.0863569	0.190252	-1.52003
P04843	P04843	RPN1	Dolichyl-diphosphooligosaccharide--protein glycosyltransferase subunit 1	-1.90043	-0.772794	-2.1996	0.95318	-0.910872	-0.266508	0.861129	-0.105417	-0.726768	-0.12843	-1.44017	-0.680742	-0.642489	-0.219273	-0.683553	-0.219734	-2.10414	-1.06132	-0.803669	-1.21723	0.834364	-1.7604	0.127463	-2.23353	-1.36696	-0.762778	-1.09357	-0.819317	-1.62776	-0.517179	-0.171366	-0.538473	-0.328061	-0.257011	0.480986	0.397284	0.129132	0.717803	-2.52345	-0.570396	0.505053	0.623603	0.0880763	0.0759026	-0.281692	0.930567
O14964	O14964	HGS	Hepatocyte growth factor-regulated tyrosine kinase substrate	1.46908	-0.09617	1.05078	-0.919277	0.74043	0.106233	-1.31059	1.34764	0.807898	0.470559	0.983314	1.44209	-0.357662	-0.598359	0.478004	-2.11351	-3.515	-7.36972	0.416895	0.973137	0.592805	1.18511	-0.348286	0.97804	1.02604	0.541635	1.17623	-0.432477	1.63995	1.09895	1.49524	-2.31677	1.08956	0.173223	-1.06064	-6.51089		0.544616	-1.13322	0.435338	0.609813	-1.37609	1.45952	0.413367	0.447716	0.160049
Q13526;O15428	Q13526	PIN1	Peptidyl-prolyl cis-trans isomerase NIMA-interacting 1	0.938172	2.00847	1.12035	-2.47768	0.232229	-0.883616	-0.883616	0.186684	-0.359852	1.12035	0.869855	0.642131	-0.189763	-0.821987	0.223073	0.655908	-2.59085	-4.16693	0.150609	1.94237	-1.0137	2.06437	2.93183	2.0974	1.70117	0.406101	1.67984	1.79693	0.901958	-0.600609	-0.154712	1.10515	0.459673	0.583801	0.884638	-0.382369	-0.232823	-0.0467275	-0.831352	1.35117	-0.638146	-1.77843	0.262267	1.24943	1.03519	-0.184633
P43034	P43034	PAFAH1B1	Platelet-activating factor acetylhydrolase IB subunit alpha	0.985296	0.0481488	1.3853	-1.46043	0.631008	0.642437	-1.14043	0.471008	0.36815	0.128149	0.882438	0.882438	-0.479242	0.554996	0.522245	-0.394537	-1.57308	-2.864	0.800935	0.923355	0.640519	1.00163	-0.0161873	0.761884	0.621376	0.37287	0.714121	0.0884906	1.07924	0.979867	1.34252	0.140202	0.231782	-0.402354	-1.14925	-1.92934	-0.686751	0.533405	-1.7769	0.759769	0.56605	-0.0352845	1.03066	0.689376	0.309193	-1.69793
Q9NRV9	Q9NRV9	HEBP1	Heme-binding protein 1	0.93202	0.600478	2.02611	-0.012873	0.832557	2.30792	-0.609647	0.0700123	0.882289	0.550747	2.10899	1.13094	0.748803	0.763861	0.936661	-0.107754	0.199416	-0.252165	2.95091	0.655733	0.305792	1.70836	0.654453	0.576792	1.86863	0.773391	0.0374259	0.217593	1.07175	0.192178	0.63975	0.363425	0.787134	0.753022	0.0854968	-0.0699558	0.0943647	0.74539	0.138274	0.578303	1.00312	0.229872	0.218034	-1.04649	0.487673	0.0229534
P52943	P52943	CRIP2	Cysteine-rich protein 2	0.32849	-0.0951776	0.463293	-0.528474	1.33951	1.31063	-0.48033	-0.15295	0.453664	-0.0566623	0.549952	1.05065	-1.30989	-0.336254	-0.584044	-0.0942089	-0.107312	1.19231	1.62736	0.93611	1.93233	0.456132	0.205008	0.54546	-0.103617	0.957587	1.20764	0.161309	0.0410149	0.973502	1.44762	-0.35705	-0.00450137	-0.352985	-1.138	-0.288056	0.441239	-0.925626	-2.04848	0.205879	0.363341	1.42778	1.17189	-0.207788	-0.353238	-0.0675037
P52306	P52306	RAP1GDS1	Rap1 GTPase-GDP dissociation stimulator 1	1.21788	0.475129	0.999426	-1.29001	0.282886	0.151812	-1.14146	0.597465	0.780969	0.780969	1.08681	0.98195	-1.04528	-1.1294	-0.0489406	-1.4779	-4.04636	-2.50189	0.562779	0.741424	0.0112108	1.1732	0.108483	0.932813	0.95748	0.609012	0.85695	0.404518	1.24372	0.813856	0.817812	-0.919006	-1.41688	-2.63198	0.00937598	-0.558166	-1.96844	0.00394813	-1.74932	1.62169	-0.231241	-0.110133	1.15708	0.436795	0.0342091	-1.30169
Q9C0E8	Q9C0E8	LNPK	Endoplasmic reticulum junction formation protein lunapark	-0.511962	-0.892181	-1.2217	-0.131743	-1.29775	-1.19636	0.375215	-0.461266	-0.942877	-0.66405	-0.765441	-1.2217	0.598363	-0.153868	-0.799118	0.425617	-1.67274	-1.30458	-1.17243	-1.37664	0.486049	-1.70665	-0.64131	-1.44795	-0.910701	-1.33112	-0.596733	-0.858877	-0.723534	-0.0964304	0.0580635	0.871371	-0.286478	0.0244144	-0.238888	-0.538946	-0.178376	1.04614	-1.73088	0.260216	0.579841	0.286506	1.25568	-0.854648	0.0611946	-1.37508
O00264	O00264	PGRMC1	Membrane-associated progesterone receptor component 1	-0.869108	-0.154858	-1.99687	-0.117266	-1.8465	-1.73373	1.08568	0.747351	-1.3954	-0.418003	-1.73373	-1.13225	-0.426956	-0.278967	0.345461	-0.867379	-3.34459	-1.6422	-2.74448	-1.09092	0.551356	-2.07313	-0.934393	-1.50873	-1.86962	-1.68513	0.103955	-0.592271	-1.09629	-0.278291	0.651881	0.663344	-0.0843822	0.848513	-0.0769049	-0.803903	-0.0429965	0.237799	-0.883024	0.875417	-0.232521	-0.133977	0.876183	0.94398	1.18478	-1.16199
Q99623	Q99623	PHB2	Prohibitin-2	-0.190403	-0.33458	-1.82442	-2.88172	-2.64143	-4.22738	-0.190403	-1.19965	-1.43994	1.49167	-0.863233	-0.094284	1.09929	0.122261	0.57847	0.551096	-4.42398	-1.93282	-2.57449	-1.93619	-2.59774	-0.596117	-0.785059	-0.203916	-0.410824	-1.19928	-0.207546	0.204382	-0.0709547	-0.328398	-1.24628	0.569894	-0.00304956	-0.341132	0.983134	-2.17276	-1.02963	0.63376	-1.10975	1.39155	0.7511	-1.26123	0.621856	0.384644	0.608459	-1.41618
Q9Y5Z4	Q9Y5Z4	HEBP2	Heme-binding protein 2		-0.0963243	1.27737		1.00058	1.69768	-0.537138	0.241975	0.334238		-0.0143124	0.344489	0.374777	-0.0697654	0.190612	0.823052	1.83201	-0.666147	2.47032	0.552838	1.04323	1.37299	-0.0980216	0.583366	0.74554	1.26888	0.31604		0.883945	1.50191	0.81514	1.42295	0.650905	0.879328	1.07485	2.13061	0.8066	-0.477941	0.0511202	-1.13028	0.159167	-0.018939	0.873351	1.60391	-0.515761	1.0908
Q14011	Q14011	CIRBP	Cold-inducible RNA-binding protein	1.5778	-2.10589	1.19774	-0.790288	0.876143	-1.375	-0.000925825	2.51334	2.19175	-1.55041	-1.49194	-0.497932	-2.34514	-1.4123	-0.101579	-0.336894	-1.62397	-0.0947691	-3.66162	-0.0403651	-1.02782	-0.71943	-2.27824	0.254619	-2.20645	-2.86205	1.23376	0.120287	-0.527473	-0.983259	-2.73663	-0.679662	0.362496	0.998773	-0.40424	0.487153	0.551294			0.0459208	-2.00645	-0.419093	0.990641	0.488883	0.637717	-0.622118
P17612;REV__Q06190	P17612	PRKACA	cAMP-dependent protein kinase catalytic subunit alpha	1.71148	0.854004	3.13074	-0.890511	1.06098	2.56895	-0.328718				-0.180878	0.0556667	0.397941	0.700757	0.639121	-0.0777858	-0.691465	-3.29908	3.2469	2.97929	1.44625	2.5382	-1.17835	2.39743	1.2521	2.46876	2.19434	-0.31169	-1.29482	0.807415	0.618453	0.224893	0.0305023	-0.105532	-0.693648	-1.35442	-1.27306	0.673819	-1.06084	0.660438	0.970742	0.479327	0.404449	0.440452	0.189565	-2.27777
O75569	O75569	PRKRA	Interferon-inducible double-stranded RNA-dependent protein kinase activator A	-0.656641	-0.25754	-1.45484	-0.97022	-1.79693	-2.62364	-0.599627	0.740212	-0.571119	1.45289	-1.76842	-0.371569	-0.023178	-0.234571	-0.444221	-1.15033	-1.08313	-1.95872	-2.33917	-0.692306	0.0660525	-1.78291	-0.25731	-1.02689	-0.344873	-0.813265	-0.93462	-0.397419	0.370298	-1.03259	-1.64087	-0.939859	-0.64912	0.380351	-0.559989	-1.79489	-0.282525	0.385806	0.767444	-0.0580272	0.395074	0.407939	0.706349	-1.29407	0.239639	-2.27572
P07910;O60812;B7ZW38;B2RXH8;P0DMR1	P07910	HNRNPC	Heterogeneous nuclear ribonucleoproteins C1/C2	-1.98913	-0.864297	-2.4136	0.38788	-0.970414	-1.01286	0.89724	-0.715734	-1.26754	-0.227597	-2.07403	-0.864297	-1.46736	0.447266	-1.25398	-1.84657	-2.71199	-0.688719	-0.95052	-1.06816	0.968688	-1.88128	-0.251255	-1.72242	-1.14674	-0.803426	-0.907522	-1.0888	-0.860734	-0.758562	-0.123888	-0.0163816	0.789532	0.671236	0.996598	0.47068	0.170003	-0.331769	-2.43378	0.260332	0.137936	0.986714	0.207729	0.312243	0.917102	-0.70757
O00592	O00592	PODXL	Podocalyxin	-1.99495	-0.90893	-2.20963	0.48017	-0.239636	-0.4922	0.720105	0.113952	-0.681623	-0.719507	-1.64136	-0.441687	-4.98489	-2.22821	-3.89103	-2.03733	-3.14593	-1.15819	-0.670223	-1.28703	0.516993	-1.55538	-0.374927	-2.85481	-1.4802	-1.26985	-0.776391	-0.578611	-1.25486	-0.145789	0.234366	-0.905718	-0.438338	-2.24705	-2.66867	-0.434744	-0.0722576	0.369212	0.395097	-1.89437	0.0236135	1.34452	0.160318	0.00219122	-1.54502	0.223682
P09972	P09972	ALDOC	Fructose-bisphosphate aldolase C	0.790973	0.358666	1.65559	-1.34998	0.626285	-0.691224	-1.47349	-0.1354	0.708629	0.832145	0.749801	0.852731	0.569391	-0.883485	0.651102	1.99014	2.40919	-1.67552	1.86457	0.765309	-0.199144	1.65453	0.476348	0.806412	1.82781	0.176746	0.352185	-0.287816	2.00457	0.372618	1.12025	2.63085	0.795738	0.652175	0.721702	2.58145	-0.291089	1.04623	-2.08078	0.0964212	-0.0622166	-0.314757	1.61533	0.64868	-0.499357	-0.0210071
P07339	P07339	CTSD	Cathepsin D	-1.62982	-0.905373	-2.04379	0.802259	-0.387909	-1.39696	1.3456	-1.47458	-0.543148	-0.853627	-1.13823	-2.53539	-6.94994	-0.0609663	1.0605	0.405306	-3.25079	-2.62341	-1.57609	-0.719053	1.24198	-1.46591	-0.619071	-1.05573	-2.15311	-1.41254	-0.594071	-0.966816	-0.914891	-1.22126	0.183801	-3.67635	2.73131	1.99292	-0.339888	-0.132991	-0.00698646	-1.61126	0.264698	-0.303778	-0.684328	1.09998	-0.107592	1.02496	-1.40597	1.00221
P80723	P80723	BASP1	Brain acid soluble protein 1	-0.183559	-0.362881	-1.02039	-1.5225	-1.71377	-2.93316	-0.43461	-0.566113	-0.745435	0.725004	-0.171605	-0.15965	1.37114	1.18345	1.27147	-1.36866	-2.26	-0.394991	-1.1688	-0.731087	-2.70388	-0.182632	-1.21981	-0.108024	-0.293869	-1.25973	-0.642447	-0.681447	-0.431018	-0.434183	-0.492818	-0.245641	0.103635	0.265346	-0.764993	-1.50266	0.787625	0.965358	-0.14471	-0.226513	0.808426	0.822229	0.501719	-0.884832	0.138471	-2.34135
Q9BVC6	Q9BVC6	TMEM109	Transmembrane protein 109	-1.6515	-0.610506	-2.22303	0.940778	-0.365566	-0.712564	0.981601	-0.712564	-0.40639	-0.835034	-1.69232	-1.05956	-3.45704	-3.6709	-4.43208	-1.60008	-4.0575	-0.910773	-0.963516			-0.786168	-0.845318	-1.8936	-2.09331	-1.35056	-0.467774	-0.797525		-0.432568	0.381974	1.31837	0.22358	-1.73152	-1.28996	-0.190612	-1.71166	-0.231862	0.0450368	-0.358592	0.20244	1.46951	-0.942548	0.138208	-1.91089	0.16418
P61769	P61769	B2M	Beta-2-microglobulin [Cleaved into: Beta-2-microglobulin form pI 5.3]	-1.90527	-0.81874	-1.60894	1.02095	-0.769353	-0.707618	0.403602	0.440643	-1.43609	-0.843434	-1.13976	-0.732312	0.175923	0.468088	0.586476	-1.23567	0.179064	-0.056894	-1.55981	-0.617746	0.204047	-2.15344	-0.513476	-1.81692	-1.39129	-0.691329	-1.13077	-0.14068	-1.40904	0.234144	0.0920604	-1.30911	-0.250984	0.588909	0.203734	-0.111333	-0.205589	0.615188	-1.91822	-1.49096	0.357181	1.19941	0.64467	0.326631	0.0820681	-0.458842
Q16718	Q16718	NDUFA5	NADH dehydrogenase [ubiquinone] 1 alpha subcomplex subunit 5	0.432278	0.0569212	-0.979778	-1.35513	-0.997652	-2.91018	-0.872533	-0.479302	-1.1049	0.70039	-0.836785	-0.801037	1.93016	1.1125	2.45568	-2.50237			-1.42698	-1.22713	-2.20081	-0.281648	-0.57123	-0.46323	-0.753654	-1.24271	-0.518213	-0.501443	0.554647	-0.728197	-0.771014	-0.979958	-1.22555	-0.776423	-3.25164			1.41307		-0.183348	1.0688	0.146728	0.525278	-1.61271	-0.738797
P06748	P06748	NPM1	Nucleophosmin	-1.61323	-1.3775	-2.7624	0.832453	-0.788178	0.00740412	0.33153	0.125268	-1.61323	-0.0515279	-1.64269	-0.758712	-0.941665	0.0159923	-0.628462	-1.07716	-3.16269	0.0344215	-0.845461	-1.4658	1.70167	-3.17704	-0.788332	-2.38244	-1.73372	-1.4438	-1.6644	-1.23524	-0.201162	-0.534558	0.244469	-1.05169	1.3614	0.0674473	-0.352939	-0.263264	1.86067	-0.393914	-0.73067	-1.09637	-0.221794	2.09633	-0.330132	0.400346	0.489257	-1.13944
P15880	P15880	RPS2	40S ribosomal protein S2	-1.37288	-0.491775	-1.58267	1.12359	-0.281987	-0.281987	1.33338	0.0746528	0.0956316	0.0326952	-0.701563	-1.03722	-4.53885	-1.83196	-7.4337	-1.154	-2.90625	-2.36085	-1.39246	-0.287788	0.152493	-1.78084	-0.0800795	-1.51034	-1.52664	-0.39306	-1.43988	-0.0399055	-1.42317	-0.22413	-0.440345	-1.86222	-0.544441	-3.48011	0.658323	-2.12894	-0.88343	-1.10274	-0.134242	-1.83713	0.0269138	0.469222	1.32526	1.19175	-0.499499	0.821911
P67936;Q2TAC2	P67936	TPM4	Tropomyosin alpha-4 chain	-2.13173	-0.221048	-1.75838	0.613502	0.284074	-1.69249	1.64571	1.05274	-1.75838	-0.221048	-2.68077	-1.56072	-2.84846	-2.43585	-3.20682	-2.40927	-3.20061	-1.39681	-1.78245	-1.45087	0.469248	-1.89382	-0.645314	-1.67456	-1.31161	-1.0009	-0.735969	-0.828406	0.158333	-0.4298	0.315508	-1.18023	-0.446522	-0.0245214	0.906501	0.3671	1.72787	-0.71693	0.00605311	-1.66037	-0.773039	2.05662	-0.0844498	0.883288	0.328102	0.0356331
Q12979	Q12979	ABR	Active breakpoint cluster region-related protein	0.176788	-0.217402	-0.611592	-1.49852	-1.41968	-1.65619	-0.788977	0.511849	-0.591882	1.044	-0.552463	-0.29624	0.67816	0.57456	0.52938	0.614989		-1.94172	-2.03101	-0.352452	-2.28217	-0.453836	-1.34628	-0.107884	-0.830257	-1.51092	-0.347805	-0.0397995	0.292066	-0.84761	-0.858249	-0.157594	-0.232086	0.33193	0.405624	0.3114	0.258358	0.595122	-1.09843	0.689516	0.568946	-0.137857	0.834044	0.576652	0.594379	-2.26021
O00161	O00161	SNAP23	Synaptosomal-associated protein 23	-2.02312	-1.24445	-2.14607	0.886672	-0.814124	0.620282	0.415367	0.230943	-0.75265	-0.363311	-1.26494	-1.16248	0.859935	0.0561556	0.179472	-0.29008	0.33954	-0.04171	-0.851215	-1.3068	0.932029	-1.24294	-0.294175	-2.14603	-2.23469	-1.62193	-1.15199	-1.00124	-0.516359	-0.334456	0.34244	-0.207165	0.677605	1.49939	0.648921	-0.0183932	1.86537	1.19884	-0.413551	-0.135617	-1.09683	1.58828	0.614177	-0.873222	0.782128	-1.3378
P27105	P27105	STOM	Erythrocyte band 7 integral membrane protein	-1.97073	-0.358716	-1.76639	2.63826	-0.631168	-0.086263	1.7755	-0.222489	0.299712	-0.721986	-0.563055	-0.313307	-0.457555	-0.0442617	-0.802014	0.345233	1.56809	0.783166	-0.555525	-1.67669	0.780219	-1.82582	-0.0264006	-1.83929	-1.29668	-0.613974	-0.910809	-1.07672	-1.84074	-0.364203	0.19847	-1.84931	0.0253767	-0.45675	1.24718	-0.154411	0.899621	-0.280455	0.571298	-1.76037	-0.792752	1.7863	-0.709215	0.731465	-0.351674	0.711494
Q9Y2J0;Q14184	Q9Y2J0	RPH3A	Rabphilin-3A	-0.144994	-0.219792	-0.344456	-1.64096	-1.30437	-4.96949	-1.2545	-1.22957	-0.419254	1.15151	-1.2919	-0.169927	0.13579	0.298797	-0.515616	-0.304055	-2.62689	-2.95218	-1.34726	-1.17208	-3.34173	-0.388108	-0.709334	-0.545239	0.299117	-0.463296	-0.395524	-0.596337	-0.25354	-1.0702	-1.16523	-0.757361	-0.0909712	-0.87253	-0.0415322	-2.17969	-1.47932	0.970834	-1.25122	1.27593	0.433503	-0.617166	0.49947	-0.195577	0.750876	-1.85566
P31153;Q00266	P31153	MAT2A	S-adenosylmethionine synthase isoform type-2	1.49384	0.433467	1.69494	0.415185	0.524878	0.451749	0.122668	0.54316	0.287209	0.37862	1.09163	1.20132	-0.71021	-0.40248	-0.540438	1.38149	-2.82685	-1.97948	1.29059	1.45493	0.505995	1.34764	0.775454	1.08643	1.21629	0.497811	0.281581	0.536922	-1.05482	1.38996	0.952929	2.09997	-0.182396	0.369764	1.29214	0.208242	-0.02427	-0.663881	-0.587215	0.439398	0.226559	-2.20988	0.462706	0.982997	0.732189	1.07654
Q86VS8	Q86VS8	HOOK3	Protein Hook homolog 3	1.00012	0.410764	0.814893	-0.616399	1.32006	1.75786	0.19186	0.377086	1.62315	0.747539	1.23586	1.45477							1.79283	1.04326	1.5495	1.04288	-0.65885	0.670396	1.1885	1.2612	0.774656	0.375331	-0.240336	1.11266	0.262426	-0.0126524		0.0823714	2.02356		-2.0083				-0.267706	-0.998232	1.38482		-0.118884
P11171	P11171	EPB41	Protein 4.1	-0.302191	0.353893	0.234605	0.45827	0.189872	2.03884	2.75456	0.130228	-0.0636148	-0.317102	-0.0785258	0.0854952	-1.46622	0.0562956	-1.4263	0.0992565	0.414128	1.09002	2.02986	1.44858	2.36324	-0.0666043	0.588093	-0.107584	-0.991898	0.94518	0.844589	0.848812	-0.0784753	2.47007	2.2317	0.0523763	0.68019	1.11954	1.15593	0.112797	1.35499	-0.252373	0.586785	-1.49315	-1.28358	0.97254	-0.340773	0.999022	-0.453831	1.54053
Q9UMS6	Q9UMS6	SYNPO2	Synaptopodin-2	-1.25841	-0.885455	-1.51269	1.84388	-0.139549	0.0130221	0.623309	-1.07193	-1.36012	-0.91936	-1.64831	-1.05498	-0.247568	0.319428	-0.703692	0.457797	0.42018	2.30744	-1.63087	-1.52928	0.360477	-1.26232	0.211394		-2.0213	-0.770859	-0.673692	-1.39638	-1.49732	-0.0906973	0.0546221	0.49418	0.625717	0.131867	0.26132	1.01215	1.18191	-0.0707006	-1.59276	-1.42574	-0.472163	1.61222	0.67016	0.800897	0.0365346	-0.234108
Q05639	Q05639	EEF1A2	Elongation factor 1-alpha 2	1.09589	1.22929	1.55327	-1.43876	0.524166	-0.771746	-2.65844	0.18113	-0.600228	1.01966	0.619454	0.600396	0.630767	0.446043	1.1121	-0.607109	-2.40371	-0.599274	0.276213	0.806721	0.883771	1.37928	-0.0817409	0.728115	1.34075	0.967301	0.575572	-0.544875	2.37173	0.206866	1.59888	0.196986	0.297122	-0.0677469	-0.316893	-1.86224	-1.37034	0.480099	-2.53655	0.873312	0.606149	-0.118994	0.151031	0.0384239	0.114341
P31040	P31040	SDHA	Succinate dehydrogenase [ubiquinone] flavoprotein subunit, mitochondrial	0.128665	0.274381	-0.551344	-3.90282	-1.6685	-6.28285	-0.0656234	-4.6314	-2.10565	1.19725	-2.00851	-0.648488	1.25403	0.681999	0.973871	-0.380486	-2.41692	-1.37771	-1.9363	-1.7011	-4.03688	-0.406653	-0.630758	-0.32721	-0.294405	-1.21403	-0.512961	-0.401687	1.05661	-0.888836	-2.0099	-0.0836523	0.0819495	0.392733	0.153345	-0.629079	-0.309509	0.911689	-1.42846	1.09615	0.355543	-0.0375268	0.786622	-0.0642515	0.62352	-1.91886
P43243	P43243	MATR3	Matrin-3	-1.30306	-0.718446	-1.74595	-0.00982282	-0.736162	-0.895602	0.00789277	0.00789277	-1.44479	0.397636	-1.65737	-0.966464	-0.366376	-0.759268	-0.486632	-4.26184	-8.06528	-4.56104	-1.26041	-1.06136	0.604023	-1.83495	-0.151699	-1.18213	-0.451262	-0.75655	-0.865285	-0.614471	-0.584827	-0.91617	-0.546168	-0.474964	-0.1114	2.61293	0.493034	-0.790128	0.225006	-0.0373914	-0.935646	0.854424	-0.378142	0.235418	1.82078	-1.36513	0.906638	-0.00832682
Q99832	Q99832	CCT7	T-complex protein 1 subunit eta	1.31419	0.377903	0.91807	0.485936	0.377903	0.305881	-1.81878	0.91807	1.0261	0.125825	1.27818	0.990092	0.135226	-0.647131	-0.258746	0.343444	-5.09215	-3.36511	0.191157	0.389226	1.074	0.809686	0.012787	0.743975	1.39038	-0.0417633	0.985962	-0.428725	1.48115	1.72435	2.17068	1.10598	0.373699	0.382983	-1.0843	-1.96253	-2.23429	0.178439	-1.15844	1.03464	-0.385522	-1.56152	0.917692	1.29255	0.748098	-0.938003
Q09019	Q09019	DMWD	Dystrophia myotonica WD repeat-containing protein	0.989119	0.107033	-0.371813	-1.58153	-1.88396	-2.3124	-1.32951	0.863107	-0.775052	0.157438	-0.371813	-0.195396	0.582187	0.684271	0.111396	-1.48961			-3.02026	0.522629	-2.69477	-0.530937	-1.54035	0.605872	-1.82877	-2.24814	-0.684553	0.561561	0.537454	-2.06499	-1.58276	0.0137329	-1.57818	0.559747	-0.0373414	-1.43869	-1.58369	0.75894		1.22915	0.0178032	0.260118	0.0446226	-1.47605	0.658874
P20339	P20339	RAB5A	Ras-related protein Rab-5A	0.8536	0.371971	1.6997	0.658345	0.8536	1.21808	0.580243	-0.0706073	0.489124	-0.278879	0.619294	0.0725797	0.395465	0.115925	0.649962	0.0525672	-1.43802	-1.32295	0.750907	1.39283	0.204779	0.761631	1.01086	1.14629	1.33846	1.16095	0.38286	1.15553	0.438745	-0.0391876	-0.283795	0.500578	0.526156	0.784632	0.406095	-0.212333	-0.683131	0.776955	-1.32999	1.07079	0.0854743	0.557832	0.708988	-0.489322	0.620569	-2.00876
P61247	P61247	RPS3A	40S ribosomal protein S3a	-1.42995	-0.299113	-1.97362	1.0057	-0.146885	-0.690557	1.26666	0.135825	-0.32086	-0.821039	-1.69092	-0.821039	-1.63425	-0.382577	-0.988604	-3.51409	-3.81999	-0.268547	-1.66603	-0.630376	0.424271	-1.53357	0.255971	-1.07412	-1.21157	-0.403013	-1.27751	0.398961	-0.79613	-1.83537	-1.17763	-3.83742	-0.0657507	0.262348	0.908602	-0.550463	0.902446	0.325801	-0.951959	-0.846265	0.97726	2.06633	-0.252955	-1.00329	-0.322726	-0.656388
Q07020	Q07020	RPL18	60S ribosomal protein L18	-1.16817	-0.852373	-1.78119	1.33964	-0.462269	0.225058	1.22818	-0.592303	-0.963831	-0.332234	-1.50255	-0.926679	-2.3888	-0.865475	-3.02312	0.195506	-2.642	-0.81349	-0.999917	-1.29437	0.566262	-1.30564	0.0733185	-1.82315	-1.401	-1.26387	0.221774	-1.05744	-0.7634	-0.282901	-0.891702	0.474325	0.293557	-1.17501	1.07502	-0.0502706	0.990841	0.34887	-0.663633	-1.28609	0.0396539	0.142911	1.08523	1.80552	0.362865	-1.42182
Q99426	Q99426	TBCB	Tubulin-folding cofactor B	1.37667	0.378147	0.714998	-1.95575	0.233782	0.678907	-1.29408	1.07591	0.811241	0.354086	0.931545	1.02779	0.756838	0.337855	0.873188	-0.818994	-1.56118	-1.34509	0.435749	0.711828	0.648896	1.31139	0.090597	0.986895	0.524656	0.145583	0.656011	0.126102	1.21877	1.22177	0.847719	-0.873979	-0.290467	0.838362	-0.100386	-0.819155	-0.333174	0.75558	-1.40071	0.461611	0.845991	0.991834	0.265707	-0.863014	0.194044	-1.83362
Q9UN36	Q9UN36	NDRG2	Protein NDRG2	-0.230339	0.144335	-0.442112	-0.588724	-0.995979	-2.12	-0.458402	-0.539853	-0.31179	0.812234	-1.20775	-0.605014	-1.2826	-0.172613	-0.348277	-1.16199	-2.6694	-1.8436	-1.64374	-0.839515	-1.58523	-0.580767	-0.795431	-0.0123961	-0.32902	-1.13436	-1.37936	-0.163352	0.874243	-1.18851	-1.54004	0.855638	0.279347	0.122381	-0.177109	0.306424	-1.02799	-0.0813014	-1.21337	0.727685	0.77813	0.344536	0.81732	-2.27889	0.335018	0.029629
Q5FWE3	Q5FWE3	PRRT3	Proline-rich transmembrane protein 3	0.178481	-0.589361	-0.957925	-4.58214	-2.27861		-2.70861	-1.14221	-1.72577	1.09989	-1.66434	-1.44934	0.360387	0.239426	0.278359	-0.389772		-1.07957	-2.1506	-1.73338	-5.79935	0.0641855	-0.584542	0.452032	1.14564	-1.15164	-1.12143	-1.83233	-1.21413	-0.939114	-1.43952	-0.260784	-0.174797	-0.327285	-0.485143	-1.93471	-0.420329	0.858666	-2.65804	0.558239	0.177661	0.385642	0.495403	-0.0626454	0.328887	-0.456994
O75116	O75116	ROCK2	Rho-associated protein kinase 2	1.08649	-0.309242	1.08649	-0.430205	0.825956	0.584028	-0.988499	0.49098	0.937615	0.109479	1.03066	1.17024	0.46352	0.190551	0.493178	0.0789268	-2.67105	-1.16894	0.962008	0.867315	0.705509	1.10955	-0.614359	0.8749	0.942278	0.802683	0.732413	-0.386662	1.1777	1.00141	1.30067	0.864327	0.283883	0.435468	-0.297949	-0.345814	0.53203	0.193425	-0.443726	0.557214	0.669876	0.106996	0.62034	0.789161	0.341899	-2.61162
Q96AQ6	Q96AQ6	PBXIP1	Pre-B-cell leukemia transcription factor-interacting protein 1	0.972571	-0.176241	1.5617	0.295066	-0.0289575	2.6516	-0.912659	-0.235154	-0.677005	0.560177	0.943114	0.736917	0.560399	-0.658523	0.463956	0.596428	-0.695061	-0.648187	0.409658	1.51065	1.65778	1.43948	-0.162264	1.18015	0.454043	-0.622969	0.659144	0.270709	3.97166	0.37997	1.46177	1.89919	0.909334	0.439282	0.988183	0.699626	-0.24696	-0.432374	1.34365	0.146339	-1.60891	-0.0445886	-0.468122	-0.104449	0.449281	1.72068
P26599	P26599	PTBP1	Polypyrimidine tract-binding protein 1	-0.481115	-0.156313	0.106028	0.16849	1.26782	1.92992	0.43083	0.618216	0.555754	0.143505	0.555754	0.843079	-2.81189	-3.24743	-3.27486	-0.16937	-3.49147	-1.21322	1.54274	0.700685	2.19533	0.0357113	0.956681	-0.243686	0.367412	1.44804	0.710459	0.132067	-0.272855	1.386	1.46277	0.0203692	0.0925304	-1.34976	0.451178	-0.617991	-1.82779	0.465389	-2.233	-0.329736	-1.07685	0.862349	0.862124	0.700474	-0.236779	0.560214
P08559;P29803	P08559	PDHA1	Pyruvate dehydrogenase E1 component subunit alpha, somatic form, mitochondrial	0.181044	0.312422	-0.975078	-2.65671	-1.29038	-3.73401	-0.712323	-1.55314	-0.869976	0.364973	-0.791149	-0.8437	1.39396	1.05922	1.29259	-0.633571	-2.67538	-2.57464	-1.78651	-1.1148	-3.39154	-0.35683	-0.120325	-0.274679	-0.431518	-1.08841	-0.497276	-0.0215902	-0.203448	-0.880773	-1.02629	-0.532674	-0.0497833	0.177884	-0.219663	-1.45463	-0.887117	1.07221	-1.14841	0.944382	0.890864	-0.287092	0.575408	-0.0909412	0.421813	-2.03123
Q99784	Q99784	OLFM1	Noelin	0.0158184	-0.261637	-0.247764	-1.16337	-1.34371	-3.32752	-1.10787	0.695583	-0.372619	0.210037	-0.261637	-0.1784	0.197275	0.270897	-0.0971482	-0.639961	-4.90541		-1.43786	-0.932823	-3.0588	-0.482762	-0.924859	-0.454865	0.260369	-0.604876	-0.637478	-0.344923	-0.225733	-1.10621	-0.567641	-1.43009	-2.67814	-4.14396	0.730822		-0.736189	0.966173	-0.584456	0.539965	0.993686	-2.0244	0.721965	-0.280873	0.422397
P16284;REV__Q6ZRR7	P16284	PECAM1	Platelet endothelial cell adhesion molecule	-1.71759	-0.789866	-2.33152	1.05194	-0.339647	-0.817152	0.970079	-0.503363	-0.503363	-1.24008	-1.71759	-1.1173	-2.01123	0.0297739	-1.84766	0.600096	-0.813595	1.57196	-0.497868	-1.21056	0.27541	-1.85962	-0.108723	-1.33224	-1.49353	-0.707847	-0.975019	-0.655628	-1.25422	-0.525953	0.428216	-0.284283	0.583396	-1.10124	0.913481	0.130129	1.35904	-0.822986	1.2327	-1.11349	-0.711838	1.69967	0.0121847	0.61991	-1.10372	-0.429411
P40926	P40926	MDH2	Malate dehydrogenase, mitochondrial	-0.466365	0.372474	-0.480828	-1.53661	-0.871322	-3.44569	0.0832191	-0.91471	0.126607	0.791893	-0.842396	-0.871322	1.53575	0.774133	1.24234	0.688708	-2.60578	-1.65457	-1.96917	-0.73228	-2.46927	-0.906623	-0.592487	0.328865	-0.967156	-1.29588	-0.52362	-0.609847	0.634242	-1.12944	-0.406379	0.869658	0.293729	-0.360757	-0.220986	-1.18231	-1.2812	0.463547	-1.11884	1.55248	0.488678	-1.01973	0.667115	0.586394	0.507919	-1.58066
Q9UHD8	Q9UHD8	SEPTIN9	Septin-9	0.386071	0.206099	2.21579	-0.483794	0.806006	1.22594	-0.0638594	0.386071	0.32608	0.206099	1.07596	0.71602	1.10589	0.160941	0.818828	-1.98543	-3.52575	-2.62679	2.35957	0.926942	1.21779	0.963128	-0.154284	0.278007	0.840163	0.367504	0.0726864	-0.510849	1.14162	0.988129	2.13099	-0.2031	-0.957919	0.187006	-1.33439	0.0452621	0.387922	0.415613	-1.23969	1.35001	-0.137621	-0.0103331	-0.00396187	1.13181	1.00414	-1.18563
O75380	O75380	NDUFS6	NADH dehydrogenase [ubiquinone] iron-sulfur protein 6, mitochondrial	-0.447423	0.168952	-1.13492	-2.58103	-0.968971	-5.04653	-2.03577	-1.39569	-2.43879	0.240073	-3.07887	-0.423716	0.45971	0.438813	0.608393	-0.170646	-0.999642	-1.0607	-2.6654	-0.496306	-3.59994	-0.649533	-0.251723	-1.26356	-0.550653	-1.20152	-0.855768	-0.123257	0.614838	-0.749002	-0.449995	0.177623	-1.52502	0.467939	-0.0595576	-0.235584	-0.379515	0.582292	-0.412619	0.736682	0.579478	-0.0900673	0.580328	0.0700481	0.51849	-2.64336
Q9UJW0	Q9UJW0	DCTN4	Dynactin subunit 4	0.89108	-0.123692	0.843881	-1.37446	0.725884	0.324695	-1.28006	-0.147291	0.348295	0.1595	0.749484	0.678686	0.0773428	-1.13529	-2.42848	1.72146			0.639742	0.821452	1.03831	0.908955	-0.769436	1.0305	0.547161	0.253542	1.21555	0.161227	1.14609	0.918412	1.50184	0.524928	0.232914	-1.52597	-3.17697		-1.16049	-1.89071	-1.35558	0.655857	-0.13622	-0.115382	0.894342	1.38392	-0.138219	0.620245
O43242	O43242	PSMD3	26S proteasome non-ATPase regulatory subunit 3	1.33712	-0.160007	0.505381	-1.78189	0.463795	0.0479269	-2.03141	1.33712	1.0876	1.00442	0.255861	0.754902	1.07343	1.01707	1.31236	0.835652	1.60175	-0.207306	0.677838	0.507823	0.743912	0.764242	-0.0830115	0.405817	0.628477	-0.548583	0.897215	0.346207	2.21929	1.84694	2.18632	0.0536116	0.105822	0.887956	0.567309	0.47557	0.816485	0.41263	-0.188088	0.358197	-0.115943	0.758387	0.883514	0.0387326	-2.6748	0.234151
Q02218	Q02218	OGDH	2-oxoglutarate dehydrogenase, mitochondrial	0.906905	-0.129368	-1.05844	-3.05952	-1.66591	-4.48886	-0.665371	-1.16564	-0.701105	1.04984	-1.12991	-0.629637	1.34833	0.308295	1.28946	-0.727645	-2.44272	-1.66048	-2.26656	-0.631214	-3.04162	-0.126407	-0.417769	-0.365513	-0.779781	-1.64735	-0.54717	-0.412085	0.749293	-1.23184	-0.73689	-0.118911	0.0685878	-0.0806413	-0.286064	-0.631922	-0.958817	0.554987	-1.59916	1.05124	0.592183	-0.73121	0.714915	0.314757	1.11223	-1.37715
O95502	O95502	NPTXR	Neuronal pentraxin receptor	1.25156	1.41167	-1.89739			-4.43257	-2.00414	1.06476		-2.00414	-1.25693		2.72395	1.00682	2.96672	-0.216154	-3.66614	-1.04355	-3.80631	1.07467		-1.77539	-3.3701	1.27617	-2.19704	-2.78088	-1.10425	-0.874561	-2.4788	-0.754621	-0.583645	-1.69255	-2.62437	0.265173	-1.79798	-1.71275	-1.33338	1.40793	-1.50015	0.626734	-0.573038	-0.379184	-0.0474355	-0.0878925	1.20322	-1.3818
O43759	O43759	SYNGR1	Synaptogyrin-1	0.48239	-0.0406454	-0.47932	-2.53772	-2.04843	-3.12824	-1.28918	-1.10359	-0.226239	-0.597425	-0.15875	-0.462448	1.3564	0.485663	1.11482	-0.952795	-2.61715	-2.44453	-2.15912	-0.642328		-0.397357	-1.43177	0.02433	-0.795062	-1.79753	-0.324428	-0.584261		-0.135687	-0.831153	-0.0176516	-0.473652	0.475333	-0.0775552	-3.74839	-2.3072	0.997335	-1.21424	0.962697	0.708266	0.161275	0.548063	-0.995593	0.484042	-1.87147
O76041	O76041	NEBL	Nebulette	1.12127	0.233255	1.09589	-0.147321	1.07052	1.6287	0.30937	0.182512	1.12127	-0.553269	0.30937	0.537716	0.826482	0.494207	0.559198	-0.612315	-1.10459	-1.53456	1.18985	0.667493	0.979346	1.36913	-0.379867	0.329426	0.801749	-0.0366511	0.882599	0.0527497	1.18451	1.23135	0.949202	-0.582652	0.0237306	0.58995	-0.881748	0.214343	0.639507	0.725958	-1.10546	0.00413217	0.325486	1.5364	0.298775	-1.51412	0.115398	-1.26906
P14854	P14854	COX6B1	Cytochrome c oxidase subunit 6B1	-0.0717244	-0.660966	-0.771448	-1.29931	-0.931035	-2.04814	-0.992414	-0.808276	-0.194483	0.345655	-0.575035	-0.783724	1.56258	0.293686	1.22851	0.229238	-0.616821	-1.40843	-1.30604	-0.968625	-1.99629	-0.146547	-0.495652	-0.77318	-0.705937	-0.701465	-0.800186	-0.462378	0.400604	-0.344885	-0.998253	0.378155	0.375557	0.358477	0.167897	-1.092	-1.19596	1.33672	-1.33238	1.06158	0.507842	-0.108054	0.687639	-0.717866	0.410607	-1.69136
Q3ZCW2	Q3ZCW2	LGALSL	Galectin-related protein	1.05807	0.537048	1.63921		-0.504995	-1.38672	-1.30657	0.0561049	1.31858	-0.00401303	0.0561049	1.53901	0.0335638	-1.66709	-0.224348	0.662364	-7.86638	-1.40095	2.75159	-0.273504		1.88886	-1.00912	-0.055215	1.47677	1.19089	1.32607		2.19071	0.942649	1.47438	0.223171	-0.227737	0.0397071	-3.72898	-2.41508	1.58822	0.619876		0.752497	1.1481	-2.02543	0.327638	0.138028	-0.540534	-0.959145
O95294	O95294	RASAL1	RasGAP-activating-like protein 1	1.16424	-0.036266	-0.940546		-0.987319	-1.62655	-1.14323						0.0390499	-1.07073	0.333463	-0.979045			-2.07629	-0.505734		-1.63046	-1.33314	0.199655	-1.30811	-1.29768	-0.93154	-0.418618			-0.364861	-0.786058	-0.621774	-1.68503	-0.150181			0.145565		0.990218	-0.717329	-0.943214	-0.910719	-0.767854	0.490224
P48163	P48163	ME1	NADP-dependent malic enzyme	2.62912	1.25483	2.77769	-0.0823291	-0.862336	1.25483	-2.38521	-0.193759	0.14053		3.07484	2.88912	0.894104	0.140114	0.627982	1.5312	1.35376	-1.1501	2.05366	3.01087		-1.02016	0.404788	2.76208	0.867619	1.84511		2.17265		2.34214	-1.12715	0.748312	0.104448	0.129039	0.15295	0.263938	-0.0652854	0.719553	-1.89457	0.678778	0.224212	0.880237	1.14605	-0.0407348	0.363903	-1.00998
O95989	O95989	NUDT3	Diphosphoinositol polyphosphate phosphohydrolase 1	1.5084	0.202034	2.52195	-0.834047	1.14802	0.652504	-0.901617	1.39578	1.30568		2.20662	1.44083	1.19797	0.570318	1.05114	0.894749	0.0905988	-5.5488	1.97272	1.13941	0.344023	2.53845	0.290654	1.03095	1.40005	0.219237	1.05197	-1.97341	1.89669	1.52604	1.10803	0.976884	0.105342	0.550097	-0.188849	0.850522	-0.540892	0.899214	-2.48531	0.549535	0.478957	0.182079	0.84061	-0.222535	0.0266943	-0.707774
O14531	O14531	DPYSL4	Dihydropyrimidinase-related protein 4	1.44945	1.93544	2.46772	-2.9245	0.454315	-0.124249	-0.633385	-1.32766	0.778311	0.593171	1.7503	1.63459	0.314796	0.134018	0.205881	0.339744	-2.82643	-1.375	1.32852	2.15478	-1.16977	1.72125	0.654368	1.56685	2.26347	1.53231	1.53889	-1.29027	1.50545	1.73452	-0.666704	-0.0498861	-0.391909	0.160977	0.410049	-1.9213	-0.570988	1.07669	-1.3713	0.956226	0.656192	-0.567472	0.354213	0.572782	0.649618	-1.75946
P39687;O43423;O95626	P39687	ANP32A	Acidic leucine-rich nuclear phosphoprotein 32 family member A	0.368642	-0.627072	1.20226	-0.476557	1.42225	1.8159	0.0328782	-0.256574	0.889655	0.0328782	0.206549	0.808609	-1.51761	-1.28916	-0.572624	-1.37176	-1.20951	-4.79297	2.06868	0.561368	0.829198	1.21335	-0.528674	-0.0137743	1.06605	1.32241	0.155345	-0.0669203	1.63443	0.993574	0.738188	0.57219	-0.483407	-0.773538	0.181757	0.36216	-3.35176	-1.70579	-0.339824	-0.491385	0.262817	1.68821	0.748788	-0.286617	-0.834753	-0.233171
P21926	P21926	CD9	CD9 antigen	-0.235261	-0.281118	-0.464545	0.108666	-1.51925	-1.3129	-0.166475	0.383807	-1.33583	1.48437	-1.3129	-0.212332	-1.23307	0.684795	0.787609	1.52302	1.30788	0.00692931	-2.03267	-1.20881	-1.58053	-0.649575	-0.516458	-0.52524	-0.823106	-1.56263	-0.615455	-0.802136	0.768381	0.387664	-0.937397	1.75558	-0.213593	2.18885	-1.51996	-0.279531	-1.21735	0.302727		1.59777	0.594211	0.026891	0.254341	-1.34689	-0.952542	0.786938
P30086	P30086	PEBP1	Phosphatidylethanolamine-binding protein 1	-0.0861262	1.30986	1.27884	-1.38904	0.844529	-1.26496	0.255114	-2.0405	0.627376	0.68942	1.43394	0.19307	0.640121	0.481154	1.14859	0.914394	0.783392	0.663705	0.749894	2.25244	-0.885254	0.750746	0.945769	1.22695	1.34129	-0.326896	0.569989	0.848624	2.88835	0.530435	0.362127	0.357994	0.275716	-0.152611	0.0469298	-1.05764	-0.480377	0.740143	-2.34015	0.414757	0.85189	0.412581	0.558194	-0.213689	0.0213066	-1.07434
P33176	P33176	KIF5B	Kinesin-1 heavy chain	0.340303	-0.250288	0.684814	-0.726042	1.14416	1.30822	-0.644016	0.701219	0.98011	0.0614124	0.471545	1.01292	0.0516929	0.275327	0.00547149	-0.610041	-1.05054	-0.00524224	1.22634	0.250702	1.73774	0.734186	-0.171735	0.138587	0.572645	0.83507	0.729955	-0.135697	0.522896	1.32334	1.63322	0.152419	0.980699	0.101098	0.476925	0.931021	0.449412	0.0834523	-2.05223	-0.0964352	-0.0900773	0.993443	0.887704	0.370191	1.01746	-1.33032
P09622	P09622	DLD	Dihydrolipoyl dehydrogenase, mitochondrial	-0.28666	0.0796155	-0.813181	-1.95779	-1.27103	-3.92652	-0.469798	-1.59152	-0.973427	0.74349	-0.973427	-0.858966	1.18774	0.767633	0.76306	0.180408	-3.56148	-3.07823	-2.21157	-1.19939	-2.76053	-0.37005	-0.385014	-0.0322436	-0.625503	-0.781661	-0.553476	-0.499224	0.138598	-0.569601	-0.53529	0.551856	0.127436	-0.543688	-0.960189	-1.26072	-1.2449	0.147892	-1.67576	1.0712	0.852348	-1.10351	0.533534	0.856958	0.826442	-1.09918
P11279	P11279	LAMP1	Lysosome-associated membrane glycoprotein 1	-0.989835	-1.1578	-0.355302	0.95109	-0.859196	-0.896521	0.839114	-0.373965	0.633824	-0.467278	-1.23245	-0.784545	-6.67852	-0.674863	-1.55411	-3.76439	-7.71705	-0.101613	-1.51458	-1.46433	-0.230038	-0.32371	-0.619523	-0.537833	-1.68725	-1.16509	-0.450405	-0.404842	-0.542945	-0.155756	-0.0256549	0.906428	0.564579	-0.345251	0.20449	0.850518	-0.166102	0.300561	-0.565801	-0.333979	1.10748	0.826391	0.0615936	0.76188	-1.20629	-1.90353
Q15599	Q15599	SLC9A3R2	Na(+)/H(+) exchange regulatory cofactor NHE-RF2	-2.05781	-0.970543	-1.61611	0.745294	0.0827429	-0.630773	1.44182	-0.00219952	-1.08946	-0.172084	-1.90491	-1.00452	-1.4105	-0.549278	-0.823885	0.0614374	-0.680702	-1.29609	-0.580247	-1.11956	0.716941	-1.37304	-0.581877	-2.17851	-1.20473	-1.41139	-1.15586	-0.647586	-1.49595	-0.0548455	0.618407	0.753379	0.462129	-1.3557	0.294842	2.61454	1.911	-1.16334	-0.71555	-0.892391	0.853935	1.72172	0.0938548	0.956491	-0.167334	-1.19716
P16615	P16615	ATP2A2	Sarcoplasmic/endoplasmic reticulum calcium ATPase 2	-0.603038	-0.221768	-0.869927	-1.74685	-1.93748	-3.57695	-1.06056	-1.70872	-1.13682	0.617026	-1.13682	-0.679292	-0.143491	-0.141785	0.250665	-0.739184	-4.03153	-2.00416	-2.45806	-0.95851	-2.26817	-0.617947	-0.484453	-0.415869	-0.10737	-1.1997	-0.448783	-0.554418	0.791214	-0.935435	-0.836999	-0.144308	-0.467502	-0.469818	-0.459672	-1.17796	-1.40931	0.432861	-1.64264	1.33464	0.84275	-0.792894	1.00916	0.0573723	0.539584	-1.10909
P60866	P60866	RPS20	40S ribosomal protein S20	-1.70697	-1.23749	-2.70717	1.02828	0.109727	-2.2581	0.905807	-1.62532	-1.66614	-0.380168	-2.5847	-1.46202	0.0779012	-1.37507	-1.87249	-0.435113		-2.01554	-2.73721	-0.227111	0.671639	-0.535978	0.0139875	-1.92493	-0.925366	-1.18527	-0.626202	-0.615526	-0.863797	-1.04832	-0.491695	0.189541	0.164836	-0.123158	-2.68944	0.423312	-0.260097	0.106033	-2.28558	0.0960963	-1.0769	0.212656	0.500013	0.89596	0.187449	0.166272
P14868	P14868	DARS1	Aspartate--tRNA ligase, cytoplasmic	0.152907	0.0394087	0.266405	-1.39824	1.09873	1.47705	-0.830746	0.304238	0.455569	0.455569	-0.0362569	0.304238	-2.49428	-2.43306	0.237986	-2.26765	-3.85063	-2.40826	1.10096	0.255294	2.70608	0.230875	0.246028	-1.07563	0.910084	0.873989	0.429171	0.622936	1.52787	1.37548	1.57692	0.949645	-1.97653	2.06246	-3.16148	-2.03781	-2.86201	0.57093	0.164238	-1.59081	-0.0277354	0.468221	1.6819	0.0255143	0.652835	-0.360548
Q99447	Q99447	PCYT2	Ethanolamine-phosphate cytidylyltransferase	1.165	-0.242939	1.48413		0.038649	0.479803	-1.41622	0.479803	1.02421	0.141898	1.20254	1.13684	1.05631	0.573492	1.00158	-0.0940752	-0.637617	-0.84556	0.935921	1.05612	0.334616	0.930122	-0.00171282	1.10841	0.653086	-0.0242042	0.948542	-0.126916	1.04937	0.883979	1.00562	-0.376823	-0.0477648	0.742876	0.0540071	0.0482313	-0.0263477	0.709258	-1.48895	0.539546	0.520728	1.07818	0.411676	-0.198755	0.66984	-1.95304
Q07955	Q07955	SRSF1	Serine/arginine-rich splicing factor 1	-0.469232	-0.0976631	-2.33946	0.496848	-0.0109636	-0.506389	0.534005	-0.407304	-0.605474	0.422534	-1.08851	-0.0605061	-0.957452	-1.02605	-1.33491	-3.04519	-5.45665	-3.75865	-1.03495	-0.957602	-0.111121	-1.34711	0.0664067	-1.10495	-0.758144	-0.840268	-1.23714	-0.134846	-0.557236	-0.594498	-0.10509	-2.27303	-0.63553	1.46226	1.19769	-0.855246	-1.51321	-0.936276	-1.44964	-0.215812	-0.371693	1.42861	1.02848	1.21949	0.528806	-0.289755
Q08380	Q08380	LGALS3BP	Galectin-3-binding protein	-1.29665	-0.740061	-0.893122	0.387021	0.373106	-0.684403	-0.0443318	-0.503513	-0.141734	-0.0165026	-0.920951	0.0391558	0.0921762	0.413314	1.03757	1.91335	2.34726	2.47694	-0.993201	-0.960631	-0.919154	-1.31934	0.424305	-1.73487	-0.801213	0.00914546	-0.670814	-0.294294	-1.53562	0.0179036	-0.577051	0.47259	1.52957	0.440756	-2.30733	-0.0707815	0.415317	-0.827069	-0.487223	-1.31985	-0.73058	0.99895	-0.143377	0.493397	-0.212725	0.111081
O00499	O00499	BIN1	Myc box-dependent-interacting protein 1	0.943411	0.614589	2.18133	-0.952153	0.769329	-0.391221	-0.623331	-0.545961	1.67843	0.131027	1.38829	0.653274	0.349022	0.405562	0.829346	-0.515338	-1.01799	-1.52298	1.76996	0.547404	-0.944219	1.41763	-0.469009	1.81763	1.91368	1.25981	0.305889	-0.124636	1.31695	0.974362	0.970289	0.427687	0.314124	0.605053	-0.239734	-0.720792	-0.213903	1.06281	-1.23369	1.14256	0.188879	-1.00523	0.675473	-0.013999	0.827421	-1.6893
Q03252	Q03252	LMNB2	Lamin-B2	-2.08168	-0.8824	-2.01008	0.764377	-0.327508	-0.309608	1.08657	0.0841863	-1.1509	-0.18431	-2.08168	-0.953999	-1.35501	-0.22084	-1.00785	-0.335854	-2.46421	0.876233	-0.971178	-1.46454	1.05587	-1.68846	-0.209655	-2.31731	-1.29712	-1.16966	-0.682205	-0.564872	-1.20373	-0.2803	0.216327	0.358737	0.944571	0.679979	2.29797	0.821811	1.84798	-0.502174	0.158636	-1.66923	-0.225541	0.917327	0.552655	1.09865	-0.300583	-1.3265
O43678;A6NJG2	O43678	NDUFA2	NADH dehydrogenase [ubiquinone] 1 alpha subcomplex subunit 2	0.325916	-0.298554	-0.454671	-1.33934	-1.14853	-2.69235	-0.645481	-1.92911	-0.177129	-0.385285	-0.610788	-0.0903971	0.950825	0.39718	0.453173	0.417501	-2.14321	-1.35788	-1.73684	-0.940314	-1.81628	0.0296358	-0.526397	-0.736583	-0.518499	-0.834883	-0.410478	-0.0714472	-0.00223548	-0.581766	-0.965327	0.997764	-0.0190841	-0.220945	-0.0620153	-0.287331	-1.02106	0.58734	-0.47141	1.34875	0.47766	-1.99021	0.327626	0.812476	0.433326	-1.15375
O43681	O43681	GET3	ATPase GET3	1.58826	1.85248	2.02863	-1.08334	0.208423	0.942377	-0.320024	0.443288	1.05981	1.52954	2.20478	1.73505	-0.549696	-2.43185	-1.22593	-0.23536	1.03705	1.92897	0.275425	0.737758	-1.03857	1.55595	1.1254	1.24895	1.71752	1.22337	1.54246	1.18032	0.754786	0.765095	-0.729881	0.345282	-0.40833	-0.0633873	-0.45582	0.635702	1.99164	-1.24655	0.891124	-0.317293	-0.776008	-0.653775	0.0135731	-0.16503	0.138507
Q9Y3I0	Q9Y3I0	RTCB	RNA-splicing ligase RtcB homolog	0.325855	0.0626447	-0.0330682	-0.942341	0.852276	0.947989	-1.08591	1.09156	0.182286	0.971917	0.565137	0.924061	-1.40302	-1.57017	-2.39245	-0.400052	-0.936532	-3.78249	1.03991	0.0170266	2.47428	0.389116	0.0642954	-0.301446	0.943197	0.446517	0.563335	0.172237	1.03957	1.23103	2.04505	1.38073	0.245679	-0.426635	0.665198	0.0166428	0.343019	0.173636	-0.126104	-0.161866	-0.191847	-0.394785	1.26071	1.77653	0.0241823	-1.95584
P11586	P11586	MTHFD1	C-1-tetrahydrofolate synthase, cytoplasmic	0.919555	0.672382	0.707692	-0.916585	0.142726	0.407554	-1.04017	0.690037	0.513485	1.36093	0.778313	0.637071	0.421672	0.0516529	0.192221	-1.24285	-4.92033	-2.02006	0.00762814	0.582359	0.75114	0.736427	0.0215661	0.822793	0.46958	0.309178	0.935394	0.632575	1.64963	0.866408	0.675944	-0.0554905	0.361885	-0.626414	-0.236505	-2.06669	-2.52334	0.261208	-2.32783	0.29028	-0.24092	0.805358	1.1388	-0.607444	0.78481	-0.518418
Q9H8L6	Q9H8L6	MMRN2	Multimerin-2	-1.84511	-0.74149	-1.52782	1.85201	0.141404	-0.451791	0.955322	0.610441	-0.120705	-0.506972	-1.23812	-0.4242	0.201141	0.625891	1.18575	3.17591	3.40546	2.64284	-1.09496	-1.08268	0.616794	-1.64463	0.452797	-2.01893	-1.73297	-0.417792	-0.831061	-0.764467	-1.54147	-0.403142	0.152921	0.0285514	-0.288242	-0.882083	0.261917	1.09725	0.0794739	-1.1537	0.12553	-1.50869	-0.22373	1.23299	0.524153	-0.108663	-0.33623	1.81006
O15212	O15212	PFDN6	Prefoldin subunit 6	1.44786	0.964876	1.16246	-0.901212	0.98683	0.042809	-0.637764		1.14051		1.16246	0.65752	0.0615974	1.25463	-0.474241	1.02068	-1.87777		0.777392	0.901062	0.0432425	1.37526	-0.0189821	1.54621	0.732231	-0.45563	1.23711	0.388375	1.2869	0.489601	0.80582	0.196096	0.182564	0.1388	-0.159549	-1.00095	-2.56976	-0.52346	-1.43824	1.05636	0.359217	1.95169	-0.516388	-0.965319	0.0196053	0.477129
Q9H008	Q9H008	LHPP	Phospholysine phosphohistidine inorganic pyrophosphate phosphatase	0.750047	1.49112	0.661118	-0.376386	-1.32496	3.18077	0.216473				1.90612	-0.1096	2.06948	2.17285	2.74683	1.85067	2.15061	1.23169	0.923884	1.48219		0.340707	0.852373		1.2847	0.253704	2.58538	1.69624		-0.378668	0.827331	-0.780662	0.334853	1.58091	-1.37126	1.10691	0.919592	0.924626	-1.2457	-0.68555	1.40355	1.21421	0.658626	-0.77782	0.048342	-1.24538
P31946	P31946	YWHAB	14-3-3 protein beta/alpha	1.16838	0.342511	0.879824	-1.46843	0.601218	0.163407	-1.37888	0.849974	0.840023	0.243009	0.889775	0.909675	0.592442	0.449115	1.21469	-1.56962	-3.02643	-2.61751	0.622019	0.616519	0.403213	0.994806	-0.317288	0.929637	0.750282	0.286909	0.918005	0.370187	1.07187	0.649333	1.03195	-2.16096	-0.86223	-0.321138	-1.31655	-2.54853	-1.23945	0.609765	-1.68586	0.468876	0.849693	0.615709	0.361767	-0.849836	-0.163513	-1.43821
P31150	P31150	GDI1	Rab GDP dissociation inhibitor alpha	0.658932	0.272943	2.08852	-1.15665	0.70182	0.801891	-0.499035	-0.441852	0.473086	-0.127342	0.687524	0.45879	0.756093	0.235056	1.275	1.58942	-0.77578	-0.645493	2.74111	1.03352	0.163321	1.73163	-0.150054	0.810269	1.18634	0.226442	0.3131	0.0205222	1.17318	0.435508	0.387349	0.702494	-0.189637	0.307561	-0.803781	-1.3396	-1.32131	1.04105	-1.42162	1.35557	0.368107	-1.29476	0.909357	0.284561	-0.259352	-1.11895
Q6ZVM7	Q6ZVM7	TOM1L2	TOM1-like protein 2	1.61688	0.0360397	1.20703	-0.998339	0.114106	-0.334775	-1.17399	0.0750729	1.94866	0.172656	1.38268	1.168	-0.647726	-0.688368	-0.185421	0.370532	-1.63641	-1.4988	1.09253	1.01913	-0.229435	1.75056	-0.548076	1.3091	1.44342	0.0550234	1.15046	-0.667039	1.52209	0.807689	1.54272	0.822789	-0.790846	-0.284678	0.81667	-0.544634	-1.05667	-0.209364	-0.831874	1.51873	0.24726	-2.13262	-0.225208	0.664062	0.909663	0.146904
P49006	P49006	MARCKSL1	MARCKS-related protein		-0.410578	-1.37059	-1.2153	-0.170574	-1.15883	-2.65532	-0.114102		0.648264	-1.28589	-0.876469	1.03242	1.46607	1.15158	-1.24929	-1.25554	0.263911	-1.54663	-1.02858	-1.15129	-0.751161	-1.0445	0.0787223	-0.529266	-0.763438	-0.853597	-0.588717	0.799032	-0.536348	-1.35405	-0.455665	1.08221	0.579465	-0.416969	0.609079	0.645628	0.738839	-0.486337	0.208737	0.881004	0.927144	0.553406	-0.458122	0.319559	-2.41856
O60763	O60763	USO1	General vesicular transport factor p115	0.888543	0.356214	-0.0532689	-1.89594	0.33574	0.110524	-1.71168	1.3185	0.663327	1.4004	0.601905	0.909017	0.52943	0.529417	0.160267	0.175538	-2.70999	-2.02391	0.12659	0.296975	1.31472	0.404233	0.362386	0.313743	0.692096	0.522516	0.54492	0.245423	1.5114	0.987176	1.12275	0.239901	0.400974	0.591094	0.538297	-0.744139	0.304735	0.642697	-1.27951	0.557226	0.224461	0.580101	0.949389	0.28743	0.362426	-2.26576
P20810	P20810	CAST	Calpastatin	0.239766	2.12908	0.313857	0.20272	1.68454	-0.649323	2.46249					-2.27932	-2.86851	-0.212643	-3.52156	0.0552918	-0.366564	-1.74259	1.09932	1.35234	3.23823	0.325967	1.01037	0.785262		-1.4868	0.669431	0.546549	1.11896		2.39137	1.22697	-0.388457	0.507203	0.703897	-0.923389	-0.375481	-0.778381	1.12452	-0.699378	1.21076	0.955981	-0.779376	0.79	-0.301772	-1.70437
Q96AC1	Q96AC1	FERMT2	Fermitin family homolog 2	-0.0645981	0.116652	0.98838	0.289272	1.6357	1.93779	0.0821284	0.608618	0.902071	-0.530671	0.254748	1.0229	-0.964111	0.823367	0.162125	-2.7266	-0.00936896	1.25617	2.30674	0.474692	1.5375	0.733538	0.0408388	-0.177537	0.594717	1.08703	0.519329	-0.0834464	-0.0140102	1.22111	1.47298	-0.159791	0.926455	0.319581			0.697582	1.13677		0.38855	-1.39051	0.862689	1.02571	-1.16581	-0.204787
Q9Y3Y2	Q9Y3Y2	CHTOP	Chromatin target of PRMT1 protein		-0.820043		0.72677	-0.700135	-0.712126	1.19441	0.0792667	-0.592218	-0.256476	-1.73134	-1.17977	-1.44768	-0.881495	-0.136306	-1.05419	-2.70362		-1.49604	-0.704049	0.277076	-1.48882	-0.0274095	-1.08581	-0.626204	-0.390831	-0.798216	-0.150046	-0.695973	-1.05634	-0.684458	-1.15736	-0.41478	0.971916	-0.45709	-0.64582	0.406151	-2.19845	-0.124325	0.176836	0.231419	1.03875	0.450623	-0.801124	1.18619	-0.586112
P01024;O95568	P01024	C3	Complement C3	2.03494	1.37397	0.382528	4.71551	1.8954	3.28342	2.10838	3.42296	2.0129	2.35073	2.71059	2.40214	0.736921	0.8283	0.372738	1.12578	2.1522	1.34337	1.1916	0.439467	1.67116	0.500914	0.946867	0.0620673	-0.179326	0.764527	0.411192	0.263546	0.605689	0.777934	1.12289	-0.6893	0.516799	-0.351769	-0.949905	0.271522	0.890804	-1.34388	-0.235121	-1.53128	-0.479063	1.72404	0.154451	-0.260796	0.995868	0.360698
Q13200	Q13200	PSMD2	26S proteasome non-ATPase regulatory subunit 2	1.10028	0.692437	0.794399	-3.84485	0.131649	0.0806684	-2.46837	2.06892	-0.276197	1.61009	0.0296877	0.84538	0.525091	0.979004	0.190711	-1.30227	-1.96164	-2.89833	-0.233952	0.865178	1.33675	0.259346	0.147104	-0.251844	1.4691	-0.00636666	0.628394	0.107412	2.07024	2.36847	1.64737	0.0427767	0.032344	-0.0597978	0.0910561	-0.186671	0.263	0.375086	-1.85991	0.490838	0.64076	1.01401	0.176184	-0.290031	0.912585	-1.65368
P07108	P07108	DBI	Acyl-CoA-binding protein	1.67291	2.41262	2.92117		-0.315061	4.21566	1.99653		1.8116		3.05987	0.655808	1.72891	0.871546	2.61355	1.17752	5.28417	2.4475	2.44531	4.40229			1.0804	3.29681	1.65891	-0.792024		0.80426		0.676196		2.95087	1.56699	2.49575	-1.86501	3.55245	1.70012	-1.3166	1.43085	-1.51304	-0.284624	0.413334	1.17663	0.834985	0.154799	-0.155982
Q04760	Q04760	GLO1	Lactoylglutathione lyase	0.927983	-0.117119	1.95933	-0.515907	0.267919	1.53304	-0.474653	-0.364643	0.0478973	-0.185875	0.776718	0.611702	0.164566	-0.247432	-0.040841	0.192723	-0.653918	-0.72071	2.25189	1.52079	-0.448398	1.46787	-0.159102	0.846898	1.18829	0.561867	0.729672	-0.24887	0.805273	1.3843	0.179957	0.700506	0.492754	-0.489935	-0.6659	-0.386362	-0.67631	0.0751068	2.00585	0.259158	-0.659847	-0.320118	0.596427	-0.0550249	-1.49308	-1.12468
Q13148	Q13148	TARDBP	TAR DNA-binding protein 43	-1.81515	-1.37158	-1.84124	0.141765	-1.13675	-0.484446	0.063489	0.611424	-0.901921	0.976715	-1.9717	-0.980198	-0.393419	-1.2374	-1.56251	0.293644			-1.40975	-1.51532	0.833027	-1.66141	-0.258235	-2.3075	-0.754072	-0.689017	-1.04327	-1.07629	0.265033	-0.43749	-0.108656	-0.663968	-1.27333	0.661841	-0.0956851	-0.630821	-0.528447	-1.44404	-0.359994	1.35232	0.371303	-0.257812	1.00018	0.824834	-0.0483964
O75306	O75306	NDUFS2	NADH dehydrogenase [ubiquinone] iron-sulfur protein 2, mitochondrial	0.831276	0.172067	-0.461788	-1.80556	-0.791393	-3.20004	-1.17171	-1.78021	0.400255	-0.0561208	-0.0307666	-0.132183	0.607144	0.88363	-0.0642526	0.544975	-2.94614	-0.472273	-1.26607	-0.943288	-3.01317	0.0511432	-0.147043	-0.223639	-0.084258	-0.966626	-0.609222	-0.0192873	-0.215075	-1.15507	-1.53464	-0.0572466	0.252278	-0.0754117	1.049	-0.990737	-0.752712	0.238753	-1.41579	1.29619	1.26348	-0.200797	0.921859	0.284961	-0.0722412	-1.12203
Q16186	Q16186	ADRM1	Proteasomal ubiquitin receptor ADRM1	1.83551	1.3902	1.61285	-2.88474	1.79098	1.74645	-0.0347805	0.900363	-0.391026	-0.435556	0.588648	0.0988114	-0.675157	-1.01192	-0.493167	1.42292	-3.97594	-2.06064	-0.296699	0.0799809	0.632078	2.58422	0.294723	0.26035	1.15656	-0.495907	1.41548	1.20375	0.134212	1.9717	1.52022	0.289013	0.00484898	0.38286	0.181949	0.548822	-1.40057	-1.55158	-1.57382	1.61942	-0.104069	0.575794	0.519824	0.739805	-0.398028	0.369104
P28070	P28070	PSMB4	Proteasome subunit beta type-4	-3.03562		-0.0128518	2.12828		2.17026	2.71604	0.406977	1.8344	-0.0968177	2.54811	-0.474664	-0.113781	0.585092	0.969556	0.756298	-2.60161	-0.45601	0.794185	1.22544	0.599697	-0.891768	3.09655	0.723703	3.00564	1.87894	-0.636958	3.98112	0.280562	0.641408		-0.480744	-0.031943	-0.480995	0.830467	-0.078898	-0.336201	1.73984	-0.991349	0.829086	-0.545603	0.615463	0.3808	0.297131	0.0236634	-1.73732
P36269	P36269	GGT5	Glutathione hydrolase 5 proenzyme	-2.67744	-0.17624	-1.70703	0.958185	0.0834479	-1.07831	1.39555	-0.449595	-0.640944	-0.572605	-2.02139	-0.695615		-1.45207	-1.75234	0.888599	-0.431261	-3.77016	-0.560096	-0.744147	-0.0104974	-2.17149	-0.0916743	-2.28122	-1.18918	-0.98121	-0.0428988	-0.436781	-1.33347	0.13896	-0.110251	-0.507385	-1.1378	-0.279157	-1.03934	0.368588	-1.05546	-0.828509	-0.26887	-1.18897	0.416068	2.29129	0.341959	-0.700185	-0.748917	0.36591
Q13557	Q13557	CAMK2D	Calcium/calmodulin-dependent protein kinase type II subunit delta	-0.288747	0.111871	-1.24578	-1.13449	-1.37932	-1.95798	-0.26649	-0.288747	-0.978698	-0.19972	-0.26649	-0.600338	1.19916	0.670369	1.12697	-0.502792	-3.85662	-2.38494	-2.0613	-0.173507	-1.18225	-1.0079	-1.76167	-0.164631	-0.86207	-1.55038	0.0381064	-0.418916	-0.489104	-0.439747	0.5125	0.493742	0.209294	0.509349	0.163916	-1.45567	-1.02383	0.87325	-0.732288	1.37807	0.324918	-0.569411	0.5308	0.0133062	0.740828	-2.07538
P49821	P49821	NDUFV1	NADH dehydrogenase [ubiquinone] flavoprotein 1, mitochondrial	-0.0978187	0.172358	-0.638173	-2.5024	-1.17853	-4.15048	-1.25958	-1.82695	-0.827297	0.0372699	-0.584138	-0.151854	1.07342	0.364867	0.745198	-0.109181	-8.94334	-2.34041	-2.00172	-1.21062	-3.10808	-0.580414	-0.423323	-0.243584	-0.287799	-0.136882	-0.15903	0.265611	-0.0268242	-1.33308	-1.34635	-0.00725177	0.013616	-0.488019	-0.10409	-1.20156	-1.12263	0.934182	-1.2314	0.991086	0.437942	-0.352872	0.804411	0.200958	0.510889	-2.07764
Q3LXA3	Q3LXA3	TKFC	Triokinase/FMN cyclase	0.094947	0.0657001	1.72546		1.07472	2.99039	-0.263327		0.0730119		1.09665	0.0657001	0.979324	0.199148	1.05222	-0.780467	-0.173201	-0.985129	1.92531	0.961118	2.02012	0.539896	0.58439	0.229445	0.858904	0.218858	0.123471	0.0863867	0.758426	0.121249	1.16194	0.395492	0.753591	1.28349	0.617321	0.513121	0.275504	1.26803	-0.746154	-1.62072	0.365434	0.969623	0.775793	0.392303	0.305514	-1.49681
Q9HAV7	Q9HAV7	GRPEL1	GrpE protein homolog 1, mitochondrial	1.84445	0.477273	0.985991	-0.794522	0.572658	0.477273	-0.412983	-1.33503	1.74907	1.08138	1.17676	1.01779	-0.262411	-0.183574	0.424103	-0.458216	-3.84035	-0.0802363	0.900334	1.49491	-1.53659	0.924835	1.43978	1.78826	1.22298	0.929383	1.49152	0.944198	1.30949	-0.00513351	-0.421278	-3.16716	0.545689	-0.595248	-0.0463315	-0.0598142	-0.492349	0.416757	0.245736	0.841355	-2.59476	0.272615	-0.30016	0.617964	0.451216	-0.511169
Q04917;REV__Q7Z5H3;REV__P13521	Q04917	YWHAH	14-3-3 protein eta	1.33871	0.445951	0.669142	-2.13315	0.21036	-0.397215	-1.63717	1.28912	0.656742	1.01633	0.780737	0.879933	0.256008	-0.106681	0.714909	-2.28492	-4.13804	-3.2931	-0.137731	0.696131	-0.0584559	1.10722	-0.291694	0.962808	0.625422	0.451023	0.932555	0.54587	1.58257	0.981201	1.33304	-2.13253	-1.14407	-0.107099	-1.75691	-2.63775	-1.03798	0.253612	-1.69118	0.485358	0.404719	0.190524	0.492855	-1.0358	0.605572	-1.25178
Q9UDT6	Q9UDT6	CLIP2	CAP-Gly domain-containing linker protein 2	1.53562	-0.546926	1.33315	-2.10884	-0.518002	-1.03864	-2.22453	0.205105	0.667894	0.986061	0.291878	0.899288	0.545842	0.696398	0.900205	-0.390406	-1.29113	-1.40217	-0.0518181	0.498109	-0.566807	2.05996	0.157514	0.992862	1.42709	0.480852	0.691001	-0.788282	2.46667	1.57986	2.07441	0.392936	0.365684	0.633916	0.308202	-0.565642	-0.112154	0.598925	-0.674138	0.847614	0.638275	0.0792441	0.744021	-0.0989255	1.0552	-1.97536
P62942	P62942	FKBP1A	Peptidyl-prolyl cis-trans isomerase FKBP1A		0.0354406	1.24302	-0.731108	0.329459	0.875494	-0.594599	0.402964		-0.227076	-0.311081	1.20101	0.376121	-2.44337	1.56367	-0.909851	-1.60491	-2.31108	1.64768	0.643663	0.6755	1.0856	-0.315723	0.600494	0.761448	0.329134	0.864601	-0.433699	0.666343	0.961602	1.68119	3.2268	-1.03313	3.08344	1.59237	-0.841315	-0.798999	0.178143	-1.06485	-0.532488	0.404555	0.800264	0.827766	-1.59379	-0.549883	-0.246817
Q9H223	Q9H223	EHD4	EH domain-containing protein 4	0.0195732	0.294518	0.225782	0.294518	1.05062	0.765853	0.245421	0.206143	0.972062	-0.127719	0.942604	1.00152	-0.337623	-0.31815	-0.879992	2.0429	0.36202	1.80757	1.11025	0.256589	1.62133	0.250803	1.1103	0.0705106	0.602095	0.805192	0.17519	0.126668	0.263884	0.919554	1.07191	1.11572	0.0637396	-1.56599	-0.240743	-0.857244	-1.06259	0.0877682	-0.0817023	-0.965897	0.0157153	0.652697	1.27589	0.261369	0.151859	0.871237
Q9UBW8	Q9UBW8	COPS7A	COP9 signalosome complex subunit 7a	0.304246	-0.260958	1.25971	-0.960736	0.169674	0.855994	-0.933821	0.425362	0.977109	0.425362	1.15205	0.950194	-2.1427	-0.914784	-1.40887	0.148353			0.794795	0.431267	0.239003	0.770319	0.255836	0.721743	0.961045	0.316134	0.786574	0.3914	0.770419	0.719915	0.518675	-1.32899	-0.181722	0.411471		-2.07883	-4.11339	0.0938376		0.603505	-0.739857		1.3785	-0.142891	0.509617
P13611	P13611	VCAN	Versican core protein	1.17408	0.481083	0.821709	-0.646503	-0.493809	0.715997	1.42074	-0.0122357	-0.24715	0.563303	0.68076	0.410609	0.579094	1.09176	0.336982	1.75063	-0.475459	-0.876909	0.43196	0.853357	0.381453	0.706468	-0.000993579	0.953886	0.489335	-0.36224	1.10487	0.717744	1.21488	0.858561	0.845867	1.06364	1.21807	1.69911	0.722393	0.494897	-0.204877	0.677417	-0.900389	0.920016	0.29158	-1.83992	0.518354	1.38831	0.38835	-0.832731
Q16270	Q16270	IGFBP7	Insulin-like growth factor-binding protein 7	-1.02576	-0.222269	-1.51678	1.7195	0.447306	-0.557057	0.60354	0.324551	-0.802568	-1.00344	-1.80693	-0.679813	0.377679	1.40114	-0.250302	-1.26082	2.71398	0.603406	-0.724277	-1.17096	0.209414	-2.01005	-0.432248	-1.9209	-0.732342	-0.231543	-0.303324	-0.808094	-0.955227	-0.378988	0.272708		-1.72058			0.154328	-2.24806	-0.293647		-0.110556	-0.123321	1.92449	-1.13403	1.35335	-0.851606	-0.228259
Q9UNE7	Q9UNE7	STUB1	E3 ubiquitin-protein ligase CHIP	2.53727	1.59617	1.48209	-2.05419	0.369874	0.540984	-1.11308	1.42506	1.11135	-0.0293843	1.53913	0.883205	-0.0139492		-0.86711	-0.43134			-0.748196	1.69622	0.787183	1.53596	0.152197	1.64816	1.22886	-1.11677	1.87939	0.554651	2.67506	0.482247	0.333282	-0.178039								0.773545	-1.67996	-0.605743	0.478807	0.0427114
P05556	P05556	ITGB1	Integrin beta-1	-2.10373	-0.860433	-1.8465	1.11169	-0.317383	-0.231639	1.02595	0.0398861	-0.746107	-0.460291	-1.88937	-0.874724	-2.44448	-1.0026	-2.45437	0.18951	-0.136291	1.54251	-0.91366	-1.15877	0.878352	-1.81128	-0.297588	-2.30856	-1.25485	-1.00918	-0.827894	-0.606277	-1.46709	0.0974326	0.518681	0.346236	0.528758	-0.190735	0.802972	0.916892	1.18349	-1.20333	1.22925	-1.45247	-0.743032	0.519398	0.193143	1.36447	-0.797721	0.743191
P63244	P63244	RACK1	Receptor of activated protein C kinase 1	0.536065	-0.387181	0.863048	0.82458	1.01692	1.94017	-0.252541	-0.137135	0.709174	-0.560289	0.978454	0.786111	-0.970544	-0.565937	-2.10399	-0.132525	-5.35559	-1.17849	2.03533	0.468613	1.63097	0.949775	0.406433	0.171372	0.713022	0.611782	0.174083	-0.271709	0.643593	0.829117	0.399786	1.61577	1.14228	-2.39063	1.63396	-1.02357	0.104035	-1.47819	0.817072	-0.831836	-0.694364	-0.153327	-0.899381	1.46102	-0.199296	1.0588
P39019	P39019	RPS19	40S ribosomal protein S19	-0.956967	-0.463222	-2.23622	1.55664	-0.171463	-0.710094	1.39954	-2.55042	-0.104134	0.569154	-1.13651	-1.11407	-1.07711	-1.90729	-0.622396	-0.832208	-2.75886	-2.33935	-1.54318	-0.470341	0.691112	-1.53607	-0.172575	-1.57681	-1.65282	-0.424037	-0.546216	-0.0296435	-0.43789	-1.51632	-0.180143	-0.823491	0.257457	-1.13433	0.65203	0.222711	0.622239	-0.387221	-1.04504	-0.580506	-1.39284	1.9703	0.458229	-0.461473	0.486256	-0.0168373
P13716	P13716	ALAD	Delta-aminolevulinic acid dehydratase	-0.85901	0.746803	2.43095		2.07845	3.68427	2.43095	-1.05484	1.60846			0.0809777	0.234	1.24165	-0.355527	1.47406	1.73507	0.487704	1.69678	-0.255849		0.82869		0.714812	-0.036101	0.798211		1.18854	3.77095	2.16305		-0.310162	0.831344	0.00660308	0.675886	0.967817	1.10161	0.370447	0.491637	-0.942339	0.2267	0.444038	-1.2979	2.04714	-0.238297	0.136969
Q7Z6Z7	Q7Z6Z7	HUWE1	E3 ubiquitin-protein ligase HUWE1	0.966905	0.248573	0.547878	-1.46744	0.388249	0.468063	-1.34772	0.986859	0.847183	0.926998	0.926998	0.907044	0.0872719	0.122217	-0.398864	-1.14845	-2.94643	-4.86006	0.54902	0.437668	0.771404	0.53286	-0.174223	0.600669	0.47621	0.511448	0.77725	0.218473	1.33704	0.752177	1.07341	0.522525	-0.354216	1.08343	0.219923	-0.51058	-2.23524	-0.494924	-0.323659	0.371953	-0.258962	1.61191	1.29357	-0.102922	0.424264	-0.626415
Q96EY8	Q96EY8	MMAB	Corrinoid adenosyltransferase	1.51442	1.39816	0.613432	0.250132	0.729689	-0.127701	1.41269		1.45629	0.424516	0.918605	0.700625	0.789948	0.409046	-0.342838				0.890151	0.181189	0.616808	1.27556	0.370888	1.90208	0.890447	0.824662	1.25219	0.99603	-0.000805352	-0.263433	0.1464	0.205698	-1.96023					0.601215		1.08932	0.375825			0.293924	-0.711742
Q6UVK1	Q6UVK1	CSPG4	Chondroitin sulfate proteoglycan 4	-1.76925	-1.38617	-0.529874	1.50946	0.168682	-1.04816	0.101079	-0.248198	-0.214397	-1.17209	-1.13829	-1.36363	0.937371	0.68803	0.505944	0.601585		1.08574	-1.18189	-0.450683	-0.0472011	-1.81191	0.0729825	-2.19256	-1.19185	-0.298864	0.0290631	-1.91203	-0.646179	-0.33068	0.152833	-0.434797	0.158687	0.457755	0.0312703	-0.0203681	0.311262	-1.15608	-0.421229	-0.863417	0.786563	1.9806	0.734356	0.50768	-1.13564	-0.31319
P11177	P11177	PDHB	Pyruvate dehydrogenase E1 component subunit beta, mitochondrial	0.283673	-0.236797	-0.699437	-2.01025	-0.91148	-3.14757	-0.834373	-0.988587	-0.198243	0.0330765	-0.313903	-0.410287	0.735675	0.49732	0.775457	0.269672	-2.01879	-1.94392	-1.28791	-0.782992	-2.254	-0.145936	-0.428937	-0.0617421	-0.586371	-1.00041	-0.277993	-0.365591	0.0657081	-0.829466	-0.717557	0.620914	0.139722	0.128399	-0.410165	-0.736792	-0.533713	0.463333	-1.36146	1.3977	0.80595	-0.848601	0.673247	0.487564	0.481618	-1.54056
P11047	P11047	LAMC1	Laminin subunit gamma-1	-2.10366	-1.13645	-1.52049	1.83631	0.229032	0.157913	0.954442	0.229032	-0.553273	-0.339917	-1.12222	-0.539049	0.439446	1.26485	0.539609	2.59205	2.67596	4.86037	-0.999185	-1.1536	1.03079	-1.62532	-0.142041	-2.65367	-1.33314	-0.780561	-0.739617	-0.80925	-1.73788	-0.0899333	0.592699	0.0882403	0.352727	0.201584	0.232903	1.70684	2.36184	-1.53632	0.665909	-1.21294	-0.401498	1.65981	-0.0669455	0.649815	-0.708212	0.938301
O15230;REV__G3V211	O15230	LAMA5	Laminin subunit alpha-5	-1.94611	-1.66351	-1.5139	2.85806	0.613899	0.71364	1.02949	0.547406	-0.533117	0.08195	-0.998572	-0.267142	1.50709	1.96964	1.32054	2.80436	2.8172	3.71113	-1.16903	-1.14202	1.28213	-1.91533	-0.00296008	-3.1766	-1.40106	-0.413549	-1.13545	-1.43005	-2.10638	-0.0337187	0.848481	0.444955	0.225836	-0.446572	0.499786	0.796289	1.5326	-2.10687	0.439255	-0.66601	-0.0428813	1.56399	-0.135602	0.176232	-0.341164	1.14448
P63104;REV__P53355	P63104	YWHAZ	14-3-3 protein zeta/delta	1.01356	0.2569	0.99416	-1.24672	0.606128	0.121089	-1.33403	0.945656	0.606128	0.790443	0.732238	1.05236	-0.263708	-0.444361	0.19726	-2.8769	-4.69941	-2.9521	0.472537	0.704617	0.169626	0.96201	-0.41339	0.959536	0.492372	0.271891	0.953034	0.231429	1.18847	0.982229	1.10374	-2.16595	-1.43115	-0.546876	-1.79779	-4.30651	-1.08967	-0.149824	-1.69364	0.358982	0.471588	0.145015	0.56383	-1.21622	0.226527	-0.588357
Q9NQW7	Q9NQW7	XPNPEP1	Xaa-Pro aminopeptidase 1	0.613496	0.339152	1.5737	-1.15259	0.59635	1.07645	-0.638198	0.356299	0.493471	0.750668	0.819254	-0.0380707	0.0973755	-1.41895	0.0481652	1.23117	-3.45289	-0.249259	2.43155	0.395613	1.01956	1.40559	-0.654654	0.698724	0.708637	-0.198749	0.314268	0.108414	1.82108	0.761644	0.954406	1.1088	-0.480686	-0.660729	-2.21792	0.639565	-2.48892	-1.19403		0.26684	0.933899	0.730788	0.948431	0.250468	-0.673173	-1.83236
Q9NVH1	Q9NVH1	DNAJC11	DnaJ homolog subfamily C member 11	0.553425	-0.311611	-1.26933	-1.79453	-3.27745	-3.27745	-0.466082	0.0282244	-0.15714	1.78919	-0.836812	-0.0026697	1.02727	-0.96424	-1.63024	-4.13803			-2.10471	-1.66881	-2.27381	-0.123046	-0.712865	-0.842714	-0.327967	-0.660362	-0.0317051	-0.0550987	0.661429	-0.808985	-0.714144	0.401657	-0.752603	-1.43482	-1.48296		-3.49824	0.848995		1.44305	-0.294518	0.332906	-0.170935	-1.64468	-0.514815
Q4G0F5	Q4G0F5	VPS26B	Vacuolar protein sorting-associated protein 26B	1.4401	0.0779762	0.877754	-1.59656	0.0404866	0.340403	-1.02172	1.22766	0.565341	0.902747	0.915244	0.577837	1.30833	-0.20526	1.61076	0.718957	-3.04964	-1.61494	0.330897	1.1212	-0.00811133	1.08671	-0.525298	1.18959	0.839067	0.469559	0.75761	-0.186952	1.35128	0.732035	1.42661	-0.326594	-0.280499	0.594706	0.792855	-1.75182	-0.852309	0.997205	-1.02798	1.10747	1.00899	-0.677244	0.54871	-1.19623	0.68354	-1.43044
P20700	P20700	LMNB1	Lamin-B1	-1.7403	-0.9641	-2.03599	2.10373	-0.631444	0.218677	1.21665	0.403486	-0.871695	-0.0215741	-1.24131	-0.539039	0.0488891		0.0952292	0.0908601			-0.629105	-1.38815	1.48991	-1.79322	-0.120789	-2.62261	-1.59327	-1.21041	-0.840468	-1.09672	-0.991019	-0.498192	0.560404				0.604106						-0.0177901	-1.63311	0.130895	1.23782		0.750801
O00483	O00483	NDUFA4	Cytochrome c oxidase subunit NDUFA4	-0.0650122	-0.681423	-0.641223	-1.21743	-0.882427	-2.43686	-0.828826	-1.36484	0.564799	0.109191	-0.239215	-0.386618	1.02692	-0.243226	0.292998	-0.646024			-1.53693	-0.733357	-2.25405	0.0885106	-0.210739	-0.260875	-0.116201	-0.51465	-0.644719	-0.261033	-0.215919	-0.701133	-1.53286	-0.0550085	-0.584774	0.526414	-0.367651	-1.99833	-1.62602	0.712338		0.964459	0.464155	-1.49724	0.628144	-1.61756	0.0416698
Q6NY19	Q6NY19	KANK3	KN motif and ankyrin repeat domain-containing protein 3	-1.88433	-0.45731	-1.84774	-0.0182257	-0.42072	-0.79882	1.06729	0.213513	-0.225571	-0.408523	-1.75017	-0.676853	-4.82588	-3.3316	-4.77182	-8.02228	-6.96469	-8.22134	-0.668486	-1.26523	0.657214	-1.54789	-0.237115	-2.13315	-0.975674	-0.899389	-0.915247	-0.321271	-1.38311	-0.0361463	0.360041	-1.47253	-0.389225	-0.720894	0.0577832	0.309697	1.02692	-1.45475	-0.65886	-0.894	0.362505	1.91519	0.441615	0.127355	0.194953	-0.911763
P23368	P23368	ME2	NAD-dependent malic enzyme, mitochondrial	-1.23032	0.598596	-0.454416	-0.703814	-1.20261	-2.92068	-0.149597	-1.4243	-0.759236	0.487752	0.0998004	-2.28333	1.44451	0.721885	1.31704	-0.204637	-2.21783	-1.17213	-1.57316	-0.939077	-1.28563	-1.71483	0.502538	-0.0901905	-1.46959	-0.417395	-1.502	0.611714	0.0582454	-0.601201	-0.998559	-0.125655	0.100142	-0.116038	0.0987863	-0.435927	-0.108966	0.951727	-1.2929	0.588715	0.610976	0.617364	0.34033	-0.305502	0.59359	-2.18044
P84095	P84095	RHOG	Rho-related GTP-binding protein RhoG	-0.170684	-1.18066	-0.717752	-0.801916	-1.09649	-2.23271	-0.843998	-0.67567	-0.67567	0.881369	-1.01233	-0.339013	-3.4884	2.79835	2.72368	-4.27693			-1.41659	-2.72442	-1.45954	0.52556	-0.633342	-1.33374	-0.527994	-2.17322	-1.00125	-1.77997	1.43477	0.38138	-0.578392	-4.41396		0.896182	0.171535		3.43854	-1.70761		0.0985335	-0.366903	0.433375	0.81356	-1.40348	1.13775	0.904222
P43487;Q9C010	P43487	RANBP1	Ran-specific GTPase-activating protein	1.12752	0.551623	0.605613	-2.34583	0.0657145	-0.00627195	-1.21205	0.551623	0.51563	0.749586	0.56962	0.767583	5.47669	2.19845	3.09759	2.22522	0.451043	-2.1655	0.272185	0.40471	0.45913	0.653895	0.170172	0.82226	0.503802	0.253289	0.945472	0.412574	0.956704	0.913735	0.735179	1.56246	1.52591	-1.21601	-0.450952	-0.991468	-3.80646	0.542977	-1.84464	0.767023	-1.04862	-0.897074	1.31575	0.9645	0.223812	0.209496
Q9BQE5	Q9BQE5	APOL2	Apolipoprotein L2	-0.998446	-0.582954	-1.10924	-2.41112	-1.63553	-3.93459	-1.66323	-0.139762	-0.998446	0.857418	-0.582954	-0.167462	0.530508	0.11576	1.13304	-1.10144	-4.30728	-2.98626	-2.38089	-1.54722	-0.884435	-0.994057	-0.908495	-1.2162	-0.0165815	-0.99066	0.0722987	-1.60243	0.876262	-0.916948	0.563002	-0.17713	-0.730158	1.4644	1.42037	-0.723897	-0.00814796	0.0735869	-0.725138	0.796828	0.108885	-1.91285	1.08977	0.889401	0.0659587	-1.21922
Q99714	Q99714	HSD17B10	3-hydroxyacyl-CoA dehydrogenase type-2	-1.8523	-1.1653	-1.05682	0.0640766	-1.56304	-0.152872	1.47424	-1.81614	-1.02067	-1.77999	-1.02067	-2.25004	-0.667081	-0.804051	-0.821155	1.41442	-1.15093	-1.2518	0.232765	-1.33008	1.37579	-1.54567	0.0340049	-1.83024	-2.2491	-2.08226	-0.93332	-0.868671	-0.0641338	-1.07365	-0.294287	0.868645	0.177038	-1.17876	0.213326	1.27245	-1.54312	-0.989492	-0.432974	0.0547817	-1.44489	0.892056	-0.178028	1.43099	0.22826	1.38561
P11532;REV__P51888	P11532	DMD	Dystrophin	-1.60869	-0.288622	-0.650575	1.30823	-0.309914	0.158497	0.882403	-0.0118344	-0.757032	-0.246039	-0.437662	-0.0331258	-1.70663	-1.60908	-1.1976	-0.0450548	-1.41674	-2.33434	-0.428107	0.134606	1.05451	-1.27103	-0.814788	-1.74246	-2.24001	-1.30128	0.109855	-0.934929	-1.12613	-0.632197	-0.463401	0.783969	0.916238	0.456488	1.50366	0.130575	0.0534234	0.275951	-1.70058	-0.0207337	0.136533	0.538391	1.514	-1.30781	0.452396	-0.81283
Q9P0L0	Q9P0L0	VAPA	Vesicle-associated membrane protein-associated protein A	1.95782	1.45659	0.565506	-1.38373	-1.6065	-3.50005	0.788276	-0.214189	-5.05944	2.79321	-0.436959	-0.548344	0.548721	0.100407	0.792595	-0.962027		-1.65663	-0.381537	1.13834	0.605229	-0.270628	0.908141	1.67609	1.21934	1.0237	1.51617	-0.307966	1.15777	-0.0696925	0.722151	-0.906278	-0.673751	-0.097594	-1.28136	-0.824221	-0.849538	1.43796	-1.23131	-0.113455	1.01208	0.544915	0.550362	-1.93171	0.0209429	-0.195938
P51888	P51888	PRELP	Prolargin	-0.895316	-2.53802	-0.296702	2.97479	-0.575127	1.0815	-0.589049	-0.644734	-0.26886	-0.60297	-0.839631	0.455045	0.302721	1.39133	0.206651	0.864224	1.54785	2.01697	0.245793	-2.13006	0.146558	-1.68597	-0.263798	-2.68042	-1.31252	1.56158	-1.19884	-1.87347	-2.12738	-0.618132	0.264088	-1.81661	1.6269	1.19218	-1.58452	0.408683	1.12536	0.791586	-1.49871	-1.0154	0.109181	0.22418	0.839963	1.53746	0.714765	-0.808649
P22695	P22695	UQCRC2	Cytochrome b-c1 complex subunit 2, mitochondrial	-0.178247	0.0194426	-0.351224	-2.27869	-0.796025	-3.39069	-0.746603	-1.26554	-0.079402	0.291265	-0.425358	-0.598336	1.27634	1.09024	1.02266	-0.299523	-1.55396	-1.59	-1.66325	-1.26447	-2.59921	0.27432	0.270823	0.0934906	0.380029	-0.808244	-0.625048	-0.0777946	-1.06021	-1.38065	-1.39361	-0.413185	-0.157565	0.00221016	-0.418429	-0.751899	-0.625111	0.979233	-1.48356	0.905941	0.410861	0.193707	0.517916	0.39188	0.225668	-2.08251
O94973	O94973	AP2A2	AP-2 complex subunit alpha-2	1.91621	0.60964	1.39358	-0.846257	0.124341	-1.1449	-0.734265	-2.45148	0.646971	-1.07024	1.50558	0.422986	0.750284	0.137652	0.32586	-0.755971	-7.10606	-3.3577	1.18868	2.04086	-1.33868	1.55808	-0.421059	2.12015	1.89118	0.222463	0.861464	-0.117159	1.3192	0.480893	0.692685	0.130757	-0.220275	-0.187149	0.196747	-0.962111	-2.19208	0.773382	-0.371002	0.888153	-0.0408629	-1.45284	1.06689	0.703209	0.833663	-1.47761
Q13085;O00763	Q13085	ACACA	Acetyl-CoA carboxylase 1	1.16193	0.938415	0.561236	-2.42826	-0.193124	-0.235033	-0.612212	0.114208	0.547266	1.05017	0.603145	0.75681	0.196315	-1.06009	0.222553	0.197974			0.199632	0.743506	-0.442399	1.2343	0.531998	0.514434	0.716195	0.19992	1.06332	0.674333	1.25616	0.350062	0.892377	-0.280181	-1.46986	-1.19632	-0.912542			0.147242		1.01729	-1.48953	-1.21956	0.654374	0.899511	-0.00932926
P60660	P60660	MYL6	Myosin light polypeptide 6	-1.69608	-1.08509	-1.99232	1.24781	-0.0112158	0.3776	1.32187	-0.603696	-1.04806	-1.30727	-2.06638	-0.566666	-1.6403	-0.316582	-2.24834	0.802325	0.0861537	3.02203	-0.371189	-1.26609	0.634568	-1.4889	0.315204	-1.69303	-1.11761	-0.755072	-1.06159	-0.594617	-1.8959	0.17492	-0.137325	0.00840169	0.323368	-1.53481	0.262799	-0.251045	0.475628	-1.49532	-0.0244457	-0.853801	0.0392375	1.12534	-0.172566	0.930079	-1.18916	1.56588
P98160	P98160	HSPG2	Basement membrane-specific heparan sulfate proteoglycan core protein	-2.17256	-1.64842	-1.0806	1.94778	0.287996	-0.177909	1.14701	-0.527337	-0.600135	-0.527337	-1.40091	-0.73117	-0.135073	1.06452	-0.431194	2.11729	1.94436	3.67663	-0.66613	-0.94242	0.446986	-1.60093	0.162904	-3.13432	-1.2288	-0.0124695	-0.475024	-0.643539	-1.98924	-0.600148	0.354157	-0.563028	0.466224	-0.577886	0.236689	0.816478	1.64969	-1.10744	0.27371	-1.52786	-0.547676	1.82215	-0.0285014	0.30294	-0.562762	1.1287
P23229	P23229	ITGA6	Integrin alpha-6	-1.64876	-0.643294	-1.46829	2.01216	0.297718	0.632873	1.21295	0.0527972	-0.282358	-0.772199	-0.913996	-0.591731	-1.23905	-1.58107	-1.52364	0.824806	1.3386	0.847002	-0.810403	-0.837033	0.87639	-1.38327	0.162519	-1.84416	-1.53269	-0.961914	-1.06174	-0.39943	-1.17278	-0.322741	0.178395	1.46807	0.947105	0.241492	0.578641	2.28708	1.51698	-1.30021	0.854782	-1.15806	-1.02276	-0.622408	0.12083	1.28994	0.0828418	1.41545
P10515	P10515	DLAT	Dihydrolipoyllysine-residue acetyltransferase component of pyruvate dehydrogenase complex, mitochondrial	0.400096	0.0997446	-0.621099	-3.11402	-1.61226	-3.50447	-1.01156	-1.25184	-0.290712	1.6015	-0.440888	-0.260677	0.742605	0.600134	0.50438	0.500254	-2.38511	-1.72688	-1.21526	-1.53498	-3.10779	-0.252328	-0.614282	-0.174566	-0.447318	-0.962985	-0.404816	-0.0217521	1.03294	-1.51693	-0.92965	0.957705	0.301831	-0.472635	-0.24017	-1.09942	-1.06865	0.0596581	-0.591955	1.31871	0.638656	-1.57269	0.626763	0.994996	0.616509	-0.848513
P54750	P54750	PDE1A	Calcium/calmodulin-dependent 3',5'-cyclic nucleotide phosphodiesterase 1A	2.52206	0.494087	1.69712	-1.8948	0.253479	-0.279294	-1.48233	1.49089	0.751881	0.201921	1.18154	1.49089	0.888539	-1.17915	1.31988	0.0346435		-3.77958	0.242314	1.51635	-0.456822	2.16545	-0.571883	1.56486	1.00974	-1.02617	1.07129	0.0721847	1.5623	1.34687	1.95394	-0.230744	-0.584191	1.39943	0.758286	-1.42912	-0.459276	0.603578		0.7099	0.00833707	-0.522557	0.48079	-0.773111	1.25606	-2.08524
Q8IW45	Q8IW45	NAXD	ATP-dependent	-0.848664	-0.502204	-0.686982	-1.61088	-0.71008	-2.46548	-0.0402567	-0.917956	-0.456009	0.467885	-0.848664	-1.70327	-0.0459756	0.113728	0.770275	1.05901	-1.49835	-0.883966	-2.13413	-0.742941	-0.907256	-1.34918	-0.564925	-0.314694	-0.644778	-1.45843	-0.453479	-0.387547	0.79774	-0.669206	-0.00870337	0.931885	0.576722	0.772557	0.184895	0.341389	-0.41293	0.613822	-1.98505	0.757553	0.448884	-1.26491	0.685468	0.923832	0.745591	-0.45281
O43426	O43426	SYNJ1	Synaptojanin-1	1.24644	-0.875644	2.08774	-0.724964	0.832067	0.417696	-1.70439	-0.0594588	1.07064	-0.58684	1.97473	1.4599	0.602299	0.326265	0.703102	-0.341077	-2.84653	-2.52873	1.39411	1.31206	0.51428	1.88079	-0.761518	1.05374	0.758525	0.701284	0.557522	-1.47671	1.47753	0.785792	1.80007	0.0290531	-0.103647	0.0862363	0.122674	-1.93205	-1.30032	1.18429	-1.11778	1.09709	0.442791	-0.74787	0.589891	0.234984	0.699586	-1.7647
Q06124	Q06124	PTPN11	Tyrosine-protein phosphatase non-receptor type 11	0.808369	-0.379434	1.78557	-0.522644	0.564069	1.17061	-0.472099	-0.295193	0.631462	-0.143558	0.968428	0.943156	1.21205	1.01841	1.64556	0.313261	-0.0418218	-1.05458	1.84572	0.721839	0.727689	1.29662	-0.580328	0.631478	1.14186	0.806755	-0.0079672	-0.71805	0.9093	0.897832	1.17287	0.5397	0.376859	0.387818	-0.486167	-0.48328	-0.183511	1.26123	-1.12369	0.84804	-0.849083	0.0949026	1.16771	0.483102	0.297482	-1.65399
P62917	P62917	RPL8	60S ribosomal protein L8	-1.32315	-0.793913	-1.76418	0.493899	-0.652783	-0.705707	0.635029	-0.352881	-1.46428	-0.105904	-1.35843	-0.247034	-3.09098	-1.41287	-2.69889	-0.755241	-1.20621	-2.85708	-0.90499	-0.549515	0.82172	-1.91287	-0.278016	-1.68263	-1.291	-1.06828	-0.914529	-0.29097	-0.148589	-0.675766	0.0123298	-0.349458	-0.266891	-0.505538	1.70782	0.0363403	0.000285322	-0.304744	-1.11025	-0.777219	-0.911012	1.79407	0.909536	1.2952	-0.441143	0.103786
P25705	P25705	ATP5F1A	ATP synthase subunit alpha, mitochondrial	-0.550378	0.367758	-0.397355	-2.25913	-1.62154	-3.78936	-1.06045	-1.44301	-0.448363	-0.167821	-0.575882	-0.805416	1.07399	0.68935	0.775264	0.758729	-1.65066	-2.07813	-1.74881	-1.30801	-2.80201	-0.18409	0.125684	0.631524	-0.347871	-0.374864	0.0438247	-0.413342	-0.530639	-1.22869	-1.77452	0.987517	0.417426	-0.45104	0.534241	-0.447779	-1.18912	-0.0729979	-0.495949	1.56713	0.387802	-1.90729	0.221171	1.09099	0.547512	-0.856384
P14866	P14866	HNRNPL	Heterogeneous nuclear ribonucleoprotein L	-1.26432	-0.475572	-1.26432	0.582067	-0.368016	-0.170829	0.833032	-1.60492	-1.15676	-0.529351	-1.87381	-0.744464	-0.43674	-0.342018	0.449156	-1.50994	-1.38117	-1.19423	-0.0586352	-1.04182	0.488815	-0.927392	-0.230922	-1.51364	-0.56641	-0.392294	-1.08104	-0.486833	-0.734084	-0.855696	-0.557025	-1.25028	-0.473677	0.731479	-0.655046	-0.384247	0.20307	0.87004	-1.07263	-0.113675	0.535069	1.36087	0.2333	-1.60333	0.414008	-1.29934
P01008	P01008	SERPINC1	Antithrombin-III	-0.319365	0.367222	0.569678	2.62064	0.631294	1.63477	1.48513	0.684109	0.0415336	0.622492	1.18585	0.728121	0.6871	0.269706	0.316609	0.574348	0.190827	-0.0291659	2.19366	0.436622	1.73962	-0.0462614	0.588268	0.904163	0.430642	1.19392	-0.127677	0.188409	-0.53939	0.729825	1.64381	0.0497209	0.157915	0.36259	0.18851		0.402658	0.126484	-1.80776	0.0405767	-0.424041	1.94786	-0.0341708	0.160554	0.166518	0.82584
Q08431	Q08431	MFGE8	Lactadherin	-0.825401	-0.480556	-0.232268	3.34032	0.760885	1.45057	0.678122	1.98853	-0.383999	0.388453	0.140165	0.871235	4.04918	2.97848	2.00123	0.649921	3.66851	5.76206	-1.51747	-0.0882129	0.30662	-1.29995	-0.28299	-1.77422	-0.944939	0.89325	-0.374548	-1.33313	-1.7423	-0.501244	-0.564908						-2.95532					-0.707107	0.707107
Q9NR31	Q9NR31	SAR1A	GTP-binding protein SAR1a	0.242889	0.55147	0.181173	-1.2383	0.0988845	0.983483	-1.30002	-0.291985	0.921767	-0.477133	0.674902	0.736618			0.517744				0.969497	0.526307	0.899559	0.829194	0.361095	0.59464	0.502372	0.770438	0.358501	0.845411	-0.0594274	0.818831	0.0111109		-1.4571					1.36746		-1.00538	-0.271126	-0.835058	1.06251	-0.923666
P61160	P61160	ACTR2	Actin-related protein 2	0.271721	-0.295787	1.26486	0.0352595	1.35944	0.319014	-0.0593251	0.224429	0.65006	-1.09976	0.413598	0.0825519	0.31924	-0.0482169	0.311413	-0.102465	-0.315701	-1.1299	1.59713	0.673137	1.96063	0.619034	-0.35791	-0.325924	1.84615	-0.632668	1.42893	-0.946736	0.923586	1.39467	2.42402	0.713692	-0.0720063	-0.181248	-0.247762	-0.794887	-0.203186	0.93517	-1.37771	0.942659	0.440889	-0.0552157	0.966849	0.985573	-1.02424	-1.42702
Q99523	Q99523	SORT1	Sortilin	0.205459	-0.275412	-0.889859	-0.302127	-1.23716	-2.67977	-0.0349765	-1.34402	0.339035	-0.569278	-0.889859	-1.45088	-3.10129		-2.35333	-0.444191	-1.33839	-1.87997	-1.26926	-1.08301	-0.9252	-0.049783	-0.548148	-0.483894	-0.658924	-1.0986	-0.955345	-0.365729	0.587434	-0.115072	-1.02804	0.163681	-0.892099	0.419436	-0.0423332		-0.818508	-0.473572	0.227769	0.714779	-0.620972	-1.5421	0.301288	1.78923	-0.396415
O00468	O00468	AGRN	Agrin [Cleaved into: Agrin N-terminal 110 kDa subunit;Agrin C-terminal 110 kDa subunit;Agrin C-terminal 90 kDa fragment	-1.76057	-0.608441	-1.5602	1.53301	0.218084	-0.220224	1.01956	0.243131	-0.570871	-0.420594	-1.17198	-0.545825	-1.49914	-1.1026	-1.45155	1.66563	0.89254	1.48305	-1.03723	-0.818757	0.708412	-1.49151	-0.0575862	-2.20323	-1.15852	-0.852768	-0.659514	-0.422537	-1.68431	0.0797627	0.329227	-0.0896751	-0.344868	-0.841934	0.15938	0.300085	0.407664	-1.65439	0.806454	-1.31928	-0.564767	0.216974	0.455826	1.40972	-0.398297	1.07317
O14908	O14908	GIPC1	PDZ domain-containing protein GIPC1	0.132983	-0.571584	-0.737364	-1.60771	-2.64384	-2.22939	-0.0742426	0.132983	-0.405803	-0.530139	-1.44193	-1.35904	0.232204	-0.0971737	0.0233276	-0.884264	-2.36545	-1.25756	-1.52394	-0.632826	-0.157939	-0.764136	-0.238167	-2.48976	-1.84453	-3.91934	-0.231725	-0.792349	1.53415	-1.01612	0.0955988	0.385045	0.717975	1.36685	-0.311511	-0.993063	1.44333	0.00135089	-1.00116	2.52981	0.299447	-1.04489	-0.279094	-0.0900981	0.032548	-0.562244
Q9Y3A5	Q9Y3A5	SBDS	Ribosome maturation protein SBDS	-0.586098	-0.398214	0.400294		3.50038	2.09125	-1.24369	1.5276	3.92312	-0.351243		0.118468	0.965641	0.928921	1.18583	0.199017	-0.809842	-0.786741	4.23186	1.15838	0.512233	3.11331	0.857155	-1.09951	5.40343	3.88787	0.172588		-1.16968	6.23567	1.83176	-0.758044	-0.236415	0.174912	-2.06648	-0.19602	-2.17157	1.02805	-1.50092	0.816183	1.06934	1.06785	-0.123965	-0.450541	-0.0040271	-1.54818
Q9P260	Q9P260	RELCH	RAB11-binding protein RELCH	1.48268	1.56319	0.57021	-2.62344	-0.234911	-0.717984	-1.20106	0.301837	1.16063	0.999609	1.08012	0.194487	1.01938	1.71246	1.52216	-1.16957			0.0638936	1.32582	-1.44932	1.14055	0.888567	1.38747	0.757863	0.517457	1.51942	0.954477	1.16497	0.206816	0.536678	-0.573172	0.017798	-0.381914	-1.77361	0.349132	1.94828	0.877262	-1.169	1.93855	0.837168	-0.94983	-0.0836381	0.405013	-0.353631	-0.5523
Q9BV79	Q9BV79	MECR	Enoyl-[acyl-carrier-protein] reductase, mitochondrial	-0.61038	0.485971	0.296218	-1.01097	-1.64348	-1.39048	0.359469	-0.251958	0.169716	0.991979	-0.715798	-0.652547	1.50209	0.84691	1.42784	-2.6815	-2.57293		-2.2104	-0.970228	-0.938567	-0.592639	-0.656254	0.92842	-1.06235	-0.262222	-1.08274	0.16746	-1.33713		-0.874647	-1.41859	0.71054	-0.00699713	-3.05336	-6.28918	-3.63881	0.074588	-1.95512	-0.249145	0.754523	-0.0646315	0.439162	-1.13974	0.0543669	1.70097
Q86UR5	Q86UR5	RIMS1	Regulating synaptic membrane exocytosis protein 1	0.400221	0.182671	-0.274183		-2.44968		-2.18862	-0.578753	-0.404713	0.356711	-0.317693	-0.883322	0.861199	0.537219	0.517363	-0.859844			-2.13479	-0.651808	-3.80609	0.295478	-1.09495	-0.141004	0.430505	-0.864923	-0.0454887	-0.517765	-0.21903	-1.06699	-1.28067	-0.791632	-0.25201	0.548931	-0.254116		-1.27836	1.4179	0.2656	0.886328	0.232976	-1.80202	0.0661112	-1.33567	0.0736117
O43707	O43707	ACTN4	Alpha-actinin-4	-1.17	-1.04206	-0.731347	1.62641	0.0728504	-0.05509	1.73608	-1.07861	-0.859287	-0.713069	-1.29794	-0.713069	-0.94195	-0.079573	-2.17652	0.308891	0.227835	2.94523	0.112087	-0.851275	0.378523	-1.10533	0.188722	-1.96854	-1.25196	-0.246197	-1.10918	-0.864467	-1.34824	-0.106306	-0.463461	-0.292861	0.463456	-0.87758	-0.0343644	0.379264	1.3708	-0.892102	-0.656553	-0.7704	-0.571371	1.85469	0.228723	0.647	-1.14744	0.0328568
O43852	O43852	CALU	Calumenin	-1.0015	-0.108975	-1.55933	1.25212	-0.421358	-0.666802	0.962053	0.337287	-0.86762	0.114156	-0.242853	-0.354419	-0.475229	-0.375133	-0.174417	-1.17057	-16.4495	0.651161	-0.236516	-0.811648	0.551188	-1.61742	0.00526914	-1.43069	-0.740204	-0.0590202	-1.1794	-0.731339	-1.61369	-0.280637	-0.315195	-0.0354663	0.498304	0.0951341	-2.03737	0.900109	0.772508	0.286579	-1.14842	-1.93754	0.0432844	0.575012	0.961369	-0.347654	-0.5158	0.916028
Q9NZM1;REV__P24752	Q9NZM1	MYOF	Myoferlin	-2.40817	-1.69255	-2.79665	2.92833	-0.261302	0.413427	1.33351	0.331642	-1.81522	-0.833799	-1.14049	-0.179517	-3.68155	-3.33307	-2.55273	-0.244236	0.846622	1.7842	0.193549	-1.61121	1.34387	-2.45178	0.102972	-2.79393	-1.44614	-0.257314	-1.71564	-1.48689	-2.61947	0.0393187	0.739845	-1.82206	-0.947163	0.210818	0.60229	1.65169	1.31465	-0.619485	0.815318	-1.62775	-0.910152	1.56361	0.422339	0.976186	-0.231389	-0.814136
P21281	P21281	ATP6V1B2	V-type proton ATPase subunit B, brain isoform	1.46823	1.8617	2.08951	-1.78316	0.101402	-0.582009	-0.623428	-0.147111	1.11616	0.225659	1.88241	0.308497	1.19655	0.657326	1.27669	0.0207188	-2.05577	-2.45578	1.05858	1.59533	-1.49941	0.61517	0.908577	2.11369	1.5161	0.639447	0.885	1.33496	0.807813	-0.466355	0.159284	0.246729	0.0616631	0.37278	0.26786	-1.568	-1.08901	0.890576	-1.11128	1.49376	0.661251	-0.873553	0.184174	0.46318	0.542258	-1.60771
O75439	O75439	PMPCB	Mitochondrial-processing peptidase subunit beta	-0.389139	0.371182	0.46242	-1.97061	-1.39276	-4.40363	0.614484	-0.997395	0.614484	0.219118	-0.267488	-0.2979	0.368815	-0.284125	0.426166	-1.53975			-1.6665	-0.112979	-2.66145	0.0351271	0.097358	-0.0929426	-0.390552	-1.54538	-0.509978	-0.126471	0.313785	-1.92673	-1.02435	0.265297	-1.47924	-0.337348	-0.37732		-0.0322094	-0.582984		1.49346	0.380317	-0.970573	0.830164	0.726143	-0.510514
Q5JRX3	Q5JRX3	PITRM1	Presequence protease, mitochondrial	-0.0266125	1.21803	-0.00746426	-1.00317	-1.59677	-2.32441	-0.83084	-0.39043	-1.36699	-0.332985	-0.352133	-0.39043	3.14984	-1.05373	3.28609	3.61182		-0.682596	-0.762843	-0.13152	-1.12868	-0.901066	-1.17219	0.7256	-0.00331502	-2.49129	-1.73908	-0.204313	0.291618	-1.58776	-0.332328	0.420299	-0.716506	0.400531	-0.318019	1.26365	1.27031	1.26732		0.136914	-0.362741	-0.561941	1.13795	-1.83001	-0.255229
P56199	P56199	ITGA1	Integrin alpha-1	-2.2975	-0.758266	-1.96577	0.55539	-0.280573	-0.572497	1.15251	-0.16115	-0.50615	-0.50615	-1.97904	-0.983844	-5.66982	-3.75369	-5.06725	-1.59885	-2.89798	-1.51927	-0.508842	-0.990282	0.834899	-1.48889	-0.0757275	-2.42308	-1.12652	-0.962735	-0.690376	-0.415892	-1.66755	0.0811433	0.153613	-0.387082	-0.565633	-2.12587	0.686099	0.800078	0.9862	-0.302688	-0.475368	-0.387427	-0.687743	-1.19222	0.537881	2.32466	-0.582764	0.777702
P17600	P17600	SYN1	Synapsin-1	1.73368	1.13109	1.62209	-0.989137	0.0375007	-1.83723	-2.14968	1.17573	1.28732	0.283001	0.617774	1.04182	1.31787	0.447297	1.30738	-0.332375	-2.16404	-2.2337	0.248775	0.930056	-1.37311	2.29389	-1.01453	1.23794	2.09313	0.975387	1.92045	-0.750774	1.43393	1.38691	1.6995	0.266175	-0.301209	0.453563	0.272238	-1.40906	-0.875489	1.19559	-0.991512	1.20046	0.417488	-0.325533	0.366908	-0.279647	0.707515	-2.01963
P62258	P62258	YWHAE	14-3-3 protein epsilon	1.01641	0.0302145	0.972083	-1.56542	0.418043	0.24075	-1.2884	0.828032	0.672901	0.872355	0.861275	0.972083	0.122917	-0.743979	0.816049	-2.12633	-3.32277	-3.40063	0.556508	0.649852	0.236734	1.12246	-0.426434	0.825306	0.577683	0.232684	0.822066	0.0250187	1.23266	0.754312	1.03913	-1.86189	-0.717516	-0.36413	-1.58181	-2.90727	-1.31984	0.29541	-1.81857	0.270022	0.741764	-0.22628	0.997394	-0.69875	-0.365154	-0.82092
O94819	O94819	KBTBD11	Kelch repeat and BTB domain-containing protein 11	1.35867	0.197814	1.46263	-0.703149	-0.0620793	0.544338	-1.3962	0.197814	0.821557	0.145835	0.94284	1.09878	1.02562	1.34276	2.28476	1.91896	-1.44062	-1.86353	0.616786	0.826652	0.0951044	1.32924	-0.781011	1.05769	0.950793	0.54589	1.01616	-0.425814	1.82003	0.463497	0.995063	0.703738	0.853415	0.805727	0.434165	-1.07255	-1.7578	0.398594	-0.978757	0.895355	0.541821	-1.39554	1.08424	0.333983	0.938718	-1.62292
P30101;Q8NBS3	P30101	PDIA3	Protein disulfide-isomerase A3	-2.13559	-0.863252	-2.28528	-0.713565	-1.01294	-0.526457	0.671037	0.74588	-0.563879	-0.676144	-1.42458	-0.37677	-6.23771	-5.33406	-5.27721	-5.15091	-7.45925	-3.31443	-1.46887	-1.3198	1.34708	-1.93515	-0.502903	-2.13746	-1.55497	-0.411541	-0.480427	-1.8149	-0.8668	0.0767217	0.801625	-1.96758	-0.84401	-2.14452	-1.14214	-3.32701	-0.702336	-0.843406	0.0174994	-1.03816	-0.486917	0.521816	1.83513	1.37468	-1.0729	-0.50407
Q8NFZ4	Q8NFZ4	NLGN2	Neuroligin-2	0.331476	-0.038621	0.595831	-6.06592	-3.95108	-10.6128	-6.91185	-1.20178	0.172863	5.72432	-1.73049	-0.831686	0.350131	0.632469	0.317712	0.172023		-2.28069	-3.62259	-1.6485	-10.6343	-0.064042	-0.976988	-0.5839	1.5984	-0.104299	-3.26779	-1.01947	2.09563	-2.82911	-4.12886	-0.837155	-0.417916	-0.127712	-1.12714	-0.987385		1.06009		0.489685	0.53478	0.241472	0.129407	-1.51365	0.656224
P14927	P14927	UQCRB	Cytochrome b-c1 complex subunit 7	0.118474	-0.172506	-0.553017	-2.1646	-1.11259	-3.46281	-0.933529	-1.00068	-0.620166	0.812348	-0.597783	-0.217272	0.75407	0.818123	-0.310859	1.75725	-1.78918	-3.03464	-1.65489	-1.17229	-2.57566	-0.15817	-0.322604	-0.449148	0.405709	-0.391253	-0.409085	-0.411391	0.23409	-0.71512	-1.3585	2.50108	-0.0501717	0.576181	-1.25796	0.670558	0.468485	0.921081	-0.252097	1.2979	-0.160283	-1.21286	1.19224	0.368222	0.359895	-1.4301
P62899	P62899	RPL31	60S ribosomal protein L31	-1.11159	-0.273599	-1.72906	0.0571874	-0.494124	-0.339757	1.11571	-0.450019	-1.00133	-0.251547	-1.04544	-1.02338	-3.09828	-1.3589	-3.075	-1.76873	-5.98367	-4.42138	-1.15632	-0.569189	0.696334	-1.43661	-0.20398	-1.22426	-1.31474	-0.23405	-0.957078	-0.122641	0.252448	-1.05206	-1.01004	-1.22993	-0.80647	-0.110898	2.34035	-0.636196	0.274303	-0.493238	-0.975755	-0.49662	-0.384814	1.72589	0.769179	1.26473	0.0572978	0.0286434
Q96FE5	Q96FE5	LINGO1	Leucine-rich repeat and immunoglobulin-like domain-containing nogo receptor-interacting protein 1	0.873848	0.282107	0.0927497	-2.48724	-1.18541	-3.69439	-1.58779	0.542473	-0.356973	1.20522	0.400455	-0.712018	0.305304	-1.59634	-0.0918561	0.874786	-1.13233	-3.68944	-1.60748	-0.217502		0.201139	-1.12271	0.588692	0.12676	-1.25397	0.0464317	-0.153232	-2.64326	-1.69046	-2.07415	0.790154	0.572288	-0.314136	0.841841	0.0854207	-1.80642	0.413869	-0.477996	1.34435	0.292731	-2.10261	-0.527683	0.997234	0.773296	-0.64037
Q13425	Q13425	SNTB2	Beta-2-syntrophin	-2.29335	-0.568472	-0.871491	1.41281	-0.148908	0.247348	0.73684	0.713531	-0.918109	0.0841839	-1.17451	-0.35869	-1.94582	-1.03907	-0.82087	-2.04598	-1.96382	-1.23097	-0.791553	-0.0570153	1.23651	-1.44667	-0.967729	-1.50985	-1.77733	-1.03947	0.238675	-0.893212	-1.7648	-0.624828	0.0996793	0.044064	0.526163	-0.0683663	0.927016	-0.146901	-0.379727	-0.811655	0.133809	-1.08038	-0.19001	1.31384	1.24815	-1.36099	0.399776	-0.765281
Q01130;Q9BRL6	Q01130	SRSF2	Serine/arginine-rich splicing factor 2	-0.0467979	-0.222923	-1.34258	0.783506	0.179649	0.506738	0.204809	-0.185182	-1.04065	-0.952584	-0.12228	1.39994	-4.29065	-1.00309	-2.01757	0.52538	-4.47883	-3.12392	-0.594388	-1.40585	0.0193241	-1.54883	-0.204505	-2.31133	-0.36749	-0.377539	-1.13681	-0.251658	-0.0331557	-0.59469	0.212739	-1.03931	-0.260971	-0.445923	2.87323	-5.45618	-0.816882	-0.877584	-0.84122	0.142088	0.917782	0.306649	-1.16361	1.96458	-0.467197	0.762135
P27635;Q96L21	P27635	RPL10	60S ribosomal protein L10	-1.35214	-0.750407	-1.2232	0.667962	-0.836368	-0.191655	0.56051	-1.48108	-0.857859	-1.61002	-1.30916	-0.728916	-0.148238	0.399414	-0.203927	-1.20467	-3.07847	-1.89114	-0.412891	-0.640868	0.436064	-1.83976	0.098304	-0.945274	-1.79589	-0.365979	-0.706001	-0.155127	-0.723495	-0.558143	-0.603879	-0.544313	-0.423214	0.206132	0.627666	-0.471708	0.181303	1.01349	-1.42124	-0.167001	-0.364721	1.23225	0.82515	0.245129	0.333179	-1.84385
P55268;A4D0S4	P55268	LAMB2	Laminin subunit beta-2	-2.01685	-0.882011	-1.46294	1.6984	0.279849	0.212299	1.10396	0.144749	-0.652341	-0.301081	-1.17923	-0.476711	0.119452	0.947695	0.237661	2.25305	2.10999	4.06017	-1.00179	-0.869737	0.830786	-1.46749	-0.0367028	-2.59895	-1.16688	-0.543812	-0.679995	-0.689444	-1.86259	0.0696686	0.460372	-0.157775	0.027644	0.284635	0.5114	1.34527	1.95101	-1.37649	0.605194	-1.27712	-0.624805	1.64269	0.264712	0.261228	-0.648513	1.20722
Q02878	Q02878	RPL6	60S ribosomal protein L6	-1.43238	-0.646237	-1.63927	0.739864	0.0571575	-0.646237	0.822617	-0.811742	-0.604861	-0.315228	-1.88752	-1.12206	-1.71207	-0.939871	-1.46764	-2.12203	-1.18951	-1.55663	-1.10606	-0.419091	0.634834	-1.36309	-0.215114	-1.92529	-1.38393	-0.850173	-0.686049	-0.273841	-0.309256	-0.158497	-0.281184	-0.951439	0.214085	-0.609466	2.14531	0.177569	0.435237	0.286538	-0.21423	-0.342592	-0.714891	-0.128502	1.08871	1.80412	0.23557	-1.92983
Q9H2G2	Q9H2G2	SLK	STE20-like serine/threonine-protein kinase	0.877792	0.0973105	0.479899	0.724756	0.372774	0.280953	-1.52487	0.923702	1.18386	0.556417	0.587024	1.07674	-0.263699	-0.547867	-0.467082	0.0476955	-2.08914	-1.23163	0.49443	0.358694	1.03448	0.336898	-0.561957	0.537796	0.530093	0.788493	0.808996	0.371861	0.875004	0.932887	0.912101	0.813756	-0.325677	-0.60566	0.229493	0.630929	0.0185573	0.345066	-2.10894	0.539614	0.642567	1.66941	-0.436271	-0.831187	0.0930663	-0.112685
Q9BW30	Q9BW30	TPPP3	Tubulin polymerization-promoting protein family member 3	1.05578		1.50364	2.49533	3.2311	3.42304		-0.511736			2.17543	1.9515	-0.683626	0.678063	0.956219	1.25334	3.11458	0.424717	-0.480741	2.781	1.58107	0.460402			-0.329342			2.68689	3.67879	1.54988	-0.887377	1.04155	-0.339749	1.37014	-1.38517	2.21835	0.629404	-1.76152	0.986307	-0.82114	0.319336	-0.927715	-0.0506573	0.84965	0.507037	1.42453
P83731	P83731	RPL24	60S ribosomal protein L24	-1.04117	-1.18441	-1.27036	1.45127	0.104777	-0.18171	1.53721	-1.35631	-0.239007	-0.754684	-1.44225	-1.21306	-2.30286	-2.23369	-3.09994	0.146551	-2.97715	-1.7702	-1.51289	-0.497516	0.412696	-1.37435	-0.313691	-2.00087	-1.9508	0.988749	-1.0477	0.316606	-1.36478	-0.36882	-0.734333	0.732426	0.584776	-0.599336	1.29363	0.871025	0.19564	-0.450843	0.125401	-0.922593	-0.35183	-0.212861	0.706217	1.47819	-0.869637	1.69755
Q13596	Q13596	SNX1	Sorting nexin-1	0.640808	-0.032368	0.293362	-0.792405	0.662523	0.705954	-0.727259	0.575662	0.923107	0.423654	0.315078	0.7711	-0.290709	-3.04667	-0.894044	0.692268		-6.35527	0.468559	0.818829	1.55901	0.480852	0.275602	-0.226919	0.310269	-0.115926	0.598722	0.348689	1.05527	0.919518	1.15011	1.36215	0.216739	-0.869884	-1.28276	-1.35279	0.422659	0.644111	-1.33139	-0.182431	-0.326647	-1.39484	1.2631	0.0117679	0.285489	1.6376
P46782	P46782	RPS5	40S ribosomal protein S5	-1.37302	-0.215398	-2.09154	1.0021	0.343453	-0.335152	1.24161	-0.814168	-0.195439	0.682755	-0.554701	-0.95388	-0.111806	0.486247	0.0650598	-0.427924	-2.74827	-1.50845	-1.2102	-0.540165	0.359113	-1.1352	0.391768	-1.15682	-1.12095	-0.252701	-0.901243	-0.0121598	-0.574134	-1.41486	-0.42827	-1.50288	0.436718	0.109269	-0.568851	-0.514715	0.524176	0.217113	-1.70787	-0.674336	0.179969	1.96774	0.512034	-0.389293	0.427443	-0.951429
Q9H3Q1	Q9H3Q1	CDC42EP4	Cdc42 effector protein 4	0.508062	0.208306	1.64714	-3.3588	-0.091451	2.0668	-0.810867	1.58719	0.538038	1.01765	-0.0614753	0.448111	-1.65253	-0.0786956	0.1126	-0.291802	-0.112542	-2.36331	1.11737	1.42023	2.7063	0.832731	-2.07928	0.933477	-0.347748	0.709063	1.75016	-1.34337	2.66384	1.6564	2.25551	1.04612	1.00095	0.738925	0.0772655	0.391056	0.165687	-0.39568	1.51407	-1.28097	0.164977	-1.15791	1.18693	-0.960924	0.120533	1.06336
P14923	P14923	JUP	Junction plakoglobin	0.159378	-1.12754	-0.665247	-0.640258	-0.103003	0.234344	-1.19001					-0.677741	-0.524036	0.216506	-0.922368	-0.44075		-1.82748	-1.02038	-0.494493	-0.599738	-1.03467	-0.604275	-0.167274	-1.09074	0.0789839	-1.02681	0.0147164	-1.43448	-0.492686		-0.922827	-0.995716	-0.425511	-0.428427	-0.352453	-1.37541		1.1353	-0.461953	-0.111532	0.867211	-0.879468		-1.73997	0.260761
P22748	P22748	CA4	Carbonic anhydrase 4	-1.57935	-0.591782	-1.60105	0.167884	0.135327	-0.374735	0.78647	0.0810653	-1.61191	-1.00417	-2.06771	-0.646044	0.499006		-0.39161	-1.14351		-1.59213	-0.983578	-0.97996	0.394506	-1.4963	-0.151206	-1.96573	-1.0578	-0.751369	-0.210487	0.15521	-1.4656	-0.220037	0.196919	0.227016			0.194836	-0.0161799	-1.35064	1.00403		0.784217	0.36396	0.563378	0.614404	-0.416673	-1.71382
P02545	P02545	LMNA	Prelamin-A/C [Cleaved into: Lamin-A/C	-1.94242	-0.973891	-1.75165	1.18329	-0.0200336	-0.460276	1.15395	0.0680149	-0.78312	-0.284179	-1.88372	-0.768445	-1.45734	-0.179891	-1.57566	0.751072	-0.15801	2.45411	-0.805797	-1.26351	1.00753	-1.70097	0.0689782	-2.62576	-1.49511	-0.93961	-0.586278	-0.484048	-1.41465	0.0538273	0.488826	0.61048	0.55194	-0.536853	0.701347	0.893389	1.22272	-1.055	0.51868	-1.73676	-0.43634	1.34391	0.1863	0.43713	-0.961295	0.804191
O15126	O15126	SCAMP1	Secretory carrier-associated membrane protein 1	0.115744	0.193958	-0.901038	-1.99603	-1.16175	-2.9346	0.0114582	-1.05747	-0.901038	-2.43925	-0.379612	-0.901038	1.99168	1.15319	1.63045	0.0942878	0.237126	4.75041	-1.90196	-0.759893	-1.45779	-0.705989	-1.36729	-0.277669	0.557547	-0.613347	-0.834812	-0.627783	0.0468649	-0.0966525	-0.151934	-0.364774	-0.773941	0.959712	-4.2788	-1.10111	0.65564	1.24015	-1.02033	1.03549	0.86847	0.254168	0.145938	-1.72707	-0.721179
P07195	P07195	LDHB	L-lactate dehydrogenase B chain	0.653159	1.58544	0.892888	-0.811853	0.946161	-0.652033	-0.412304	-0.438941	0.0405176	1.02607	1.02607	-0.0393921	1.33975	0.725131	0.88039	-0.744597	1.12721	0.0615988	0.519712	1.65272	0.173459	0.209003	0.156968	1.00363	0.797063	-0.189798	0.600751	1.1066	2.35927	-0.210633	0.28456	1.00205	1.02182	0.727203	-2.04138	1.85185	0.718081	0.789138	-1.10976	-0.299838	0.764503	0.24133	0.959109	0.418394	0.660343	-2.19804
O14617	O14617	AP3D1	AP-3 complex subunit delta-1	1.94627	0.501245	0.839442	-0.574836	0.00932216	-1.62017	-2.51178	0.931677	0.931677	0.624225	1.39285	1.33136	1.00164	0.761763	0.933555	-1.03373	-2.03011	-2.49315	0.175955	0.988231	-0.868449	0.669724	0.474459	1.40577	0.654764	0.554141	0.90415	0.193735	0.697502	0.823782	1.01896	-0.696869	-0.11885	0.624184	-0.145417	-0.633855	-0.090824	1.28366	-1.57576	0.508358	0.491704	0.691404	0.589029	-0.627733	0.757949	-1.46625
O75477	O75477	ERLIN1	Erlin-1	-1.89805	-0.411268	-2.30354	1.09804	-1.47004	0.422232	0.940353	-0.00578152	-0.185998	0.151908	-1.98816	-3.00188	-0.391092	-0.0744328				0.0990525	-1.14551	-1.5859	0.667897	-1.4756	-0.919377	-1.7316	-1.45711	-1.52649	-0.638301	0.0381227	-0.0602457	-0.705187	1.22654	1.22667	1.06199	0.298597	0.0383217	0.217436	0.0894004	0.368927	-0.891714		-1.50592	0.175534	0.763813	1.08936
P63220	P63220	RPS21	40S ribosomal protein S21		-0.455658	-1.5999	0.507318	0.292065	-0.127113	0.269407	-0.047809	-0.625595			-0.716228	-3.58702	-1.44529	-3.30541	-1.79225	-4.86376	-4.11935	-1.17211	-0.703363	-0.596446	-0.751005	-0.11541	-0.783868		-0.377654	-0.837572	0.272773	-0.640916	-0.955362		-1.02336	-1.02503	-1.79602	1.9762	-1.91754	-0.194006	-0.97865	-1.05595	-1.08955	-0.857061	1.57844	0.638732	0.961278	0.0403431	-0.285783
Q9Y4W6	Q9Y4W6	AFG3L2	AFG3-like protein 2	0.514088	0.0310233	-0.478878	-1.84756	-1.17664	-3.35043	-0.666736	-1.23031	-0.693573	-0.129998	-0.37153	-0.156835	1.09269	0.336623	0.747659	-0.694767	-1.83933	-1.38001	-1.7337	-1.09408	-1.96456	-0.255616	-0.0713522	-0.634039	-0.0550592	-0.812837	-0.320655	-0.0923799	0.350508	-0.562162	-0.893907	-0.210985	0.0898816	0.0936086	-0.558728	-1.41997	-1.04647	0.611849	-1.05784	0.947088	0.517368	-0.496761	0.55326	0.804511	0.975527	-1.66697
Q9NSD9;REV__Q6ZSS7	Q9NSD9	FARSB	Phenylalanine--tRNA ligase beta subunit	1.32966	-0.229992	0.419863	-1.44847	0.631066	-0.0675283	-0.831109	0.0786892	0.663559	0.43611	0.923501	0.728545	0.101216	0.09155	0.410986	-1.32305	-3.22923	-3.34237	0.0772602	0.909523	0.866683	0.741639	0.169764	0.921971	1.47159	0.452209	1.23163	0.578195	0.416552	-0.110685	-0.200112	-0.0462483	-0.288537	0.228271	-1.04676	-2.00847	-1.61922	-0.0025038	-1.00291	1.35084	0.411021	-1.01981	0.632555	0.493967	0.520875	-1.93444
P54727	P54727	RAD23B	UV excision repair protein RAD23 homolog B	-0.221067	-0.175149	0.605455	1.77636	0.903922	1.24831	0.0314816	-1.34606	0.352907	-0.38178	1.24831	0.766168	-0.373435	-0.835106	1.05563	-0.246577	-1.42062	-1.42847	1.84727	0.708163	1.57555		0.670196	-1.34559	0.521917	0.347292	0.304929	0.293846	0.15844	1.59937	2.1495	-0.311679	-1.03954	-0.767042	-2.06645	-1.10552	-1.22036	0.419784	-1.37196	-0.160995	1.15101	1.2582	0.913727	0.22027	-1.09688	-1.38508
P20340	P20340	RAB6A	Ras-related protein Rab-6A	1.23245	0.327337	2.08632	-0.697314	0.907972	-1.15841	-2.40507	0.327337	-1.6195	0.549345		0.0370191	0.0122681	0.113715	0.908261	0.521639	-0.331159	-2.12177	1.2401	0.287429	0.633711	1.79853	0.954282	0.8119	1.77898	1.28529	-0.622918		0.105856	0.463228	-0.5667	1.63832	1.2715	1.57158	0.444761	-0.1344	-0.514716	0.727773	-0.713252	0.633282	0.166206	0.337451	0.329386	0.823596	1.00796	-1.40099
Q8N987	Q8N987	NECAB1	N-terminal EF-hand calcium-binding protein 1	1.66879	0.946349	1.28048		0.47676	-0.299868	-1.33838	1.00053	1.03665	0.223904	1.1992	1.33466	-0.509297	-1.34668	-0.755582	0.854688			0.271616	1.19521	-1.00139	0.88919	-0.455713	1.24658	1.25029	0.613322	1.29173	0.423644	0.793039	0.775461	0.856871	0.316358	-1.40286	0.0231093	-0.506691	-3.11307	-2.18114	-0.0228524		1.75624	-0.504489	-1.50954	0.534977	0.559648	0.0679742
P27338	P27338	MAOB	Amine oxidase [flavin-containing] B	1.39457	1.06591	1.0079	-0.674098	0.29257	2.34191	0.447237	0.369904	-1.06077	0.659904	1.20124	-0.229431	2.93289	1.43181	3.03553	1.27214	-1.00804	-2.70991	0.0934603	0.807174	1.38467	1.15465	-0.780264	1.83258	-0.0345824	-0.616197	1.08638	0.430093	2.22917	0.488054	0.91863	1.2672	1.04775	0.959131	-0.523161	-0.162385	-0.875191	0.639954	-1.13495	1.10573	0.455207	-0.243125	0.656434	-0.102382	0.800859	-2.175
P31146;REV__Q02818	P31146	CORO1A	Coronin-1A	1.13533	-0.0431051	0.846081	-0.364498	0.353279	0.503263	-1.45723	1.08177	0.996065	0.363992	1.27461	1.29603	0.367655	0.268124	0.221573	-1.03873	-1.95976	-1.90412	0.370886	0.828241	0.294178	1.04454	-0.484871	0.901154	0.83752	0.338027	1.18597	-0.660157	0.697403	1.20507	1.27053	-1.08133	-0.856041	-0.143977	2.28981	-2.53705	-0.750653	0.902146	-1.21961	0.878916	-0.0692801	0.571789	0.13401	-0.137309	1.20922	-2.0065
P50990	P50990	CCT8	T-complex protein 1 subunit theta	1.13853	0.313512	0.549231	0.313512	0.195653	-0.590076	-1.76867	0.824236	0.78495	-0.000779178	0.863523	0.667091	-0.940057	-0.20003	-0.299829	-1.35818	-3.99922	-4.01983	0.410733	0.197616	0.249627	0.769205	0.133504	0.464632	1.05982	-0.368285	1.18484	-0.824717	1.77974	1.52772	2.38914	-0.131556	-0.13719	-0.890598	-0.0540703	-3.01021	-2.34311	0.817524	-1.22396	0.853399	0.147286	-0.0536556	0.250827	1.55145	0.241208	-1.61906
P52209	P52209	PGD	6-phosphogluconate dehydrogenase, decarboxylating	0.349465	0.54879	1.37675	-0.478499	0.901441	0.824777	-0.355837		0.242136	0.456794	0.717449	0.38013	0.206104	0.232415	0.580123	1.08609	-0.390767	-0.69598	1.80694	1.94329	0.923967	0.315478	0.17539	0.986308	0.611662	0.15619	0.211899	0.0611948	1.06515	-0.0811743	-0.115285	0.68071	0.487668	-0.281018	-0.471692	-0.62031	-0.668452	0.290359	-2.54121	-0.224273	0.544467	-0.0320708	0.67179	0.551081	-0.0209378	1.11025
Q92614	Q92614	MYO18A	Unconventional myosin-XVIIIa	0.456849	-0.117042	-0.843969	-1.80045	-2.06827	-2.56564	-0.997007	-0.0405229	-0.346598	1.18378	-0.690932	-0.346598	1.00173	0.931553	1.06492	-1.78812	-3.16719	-2.12077	-1.91849	-0.931384	-2.26429	-0.47672	-1.09801	-0.626675	-0.652267	-1.29965	-0.718928	-0.289433	1.29698	-0.101627	0.0862369	0.251726	0.140262	0.362635	-0.249118	-0.888887	0.124016	1.26219	1.11378	-0.395061	-0.387617	-0.96394	0.681636	0.955092	0.00447552	-1.83396
Q9UPY8	Q9UPY8	MAPRE3	Microtubule-associated protein RP/EB family member 3	1.92077	-0.214413	1.30485	-2.12375	-0.13229	-1.34359	-2.08269	0.955829	1.85917	0.688932	0.668401	1.24326	0.026885	-0.139277	0.764195	0.522882	-3.30999	-2.1892	0.359236	0.939446	-1.04895	2.35748	-0.369481	0.869692	1.83297	0.604112	1.40896	-1.51792	1.48242	1.69392	1.74484	0.712203	-0.486237	0.333899	-0.332595	-1.58307	-2.44721	0.769803	-0.719546	1.25766	0.536235	-1.40426	0.922996	-0.114151	0.915129	-1.03265
Q9P1U1;Q9C0K3	Q9P1U1	ACTR3B	Actin-related protein 3B	1.06266	1.22747	2.45179	-3.36372	0.426956	-0.0674798	-1.95104	0.144421	0.00315381	1.55709	0.356322	-0.679638	0.125418	0.413632	0.297666	0.754151	-0.96114	0.052034	1.34787	0.75121	-1.29587	1.47462	-0.382215	2.01093	1.30555	1.37638	1.20907	-0.441695	2.37627	-0.480149	1.00021	-0.926476	-0.587864	-1.43121	-1.34601	-0.200051	-1.26437	0.342346	-0.0181915	1.56983	-0.382654	-1.63466	0.829411	0.953703	0.296224	-0.95185
Q14204	Q14204	DYNC1H1	Cytoplasmic dynein 1 heavy chain 1	1.13664	0.188184	0.576187	-2.95895	-0.458488	0.0157382	-1.57939	-0.0704847	-0.286042	0.748633	1.05041	0.791744	0.27915	-0.0131483	0.786822	-0.275836	-3.43488	-2.83959	0.0259102	0.645009	0.111675	0.761905	0.505344	0.555397	0.41407	-0.640141	0.79543	0.602423	1.04227	1.18384	1.56676	0.97675	0.382786	-0.169974	-0.282741	-1.30259	-1.97898	0.675714	-1.66871	0.837909	0.555105	-0.509165	0.731083	0.934142	0.618288	-1.49707
Q8N3V7	Q8N3V7	SYNPO	Synaptopodin	0.205391	0.339463	-1.24259	-0.826965	-1.41688	-2.61012	0.25902	-0.035939	-0.397934	0.35287	-0.491784	-0.290676	-0.507811	-1.24231	-0.223618	0.875297	-2.30296	-1.8206	-2.01951	-0.0730475	-2.04851	-0.674611	-0.443502	0.230636	0.250405	-0.611975	-0.0633019	0.0280753	-1.02813	-1.0835	-0.823301	-1.06851	-1.70094	-0.908545	-0.300873	-2.42744	-1.2829	0.468596	-0.21436	1.4008	0.28875	-1.18796	1.32454	-0.352429	0.60946	-1.5533
Q14980;P61129;Q9BT92;REV__Q8NBT2;REV__Q569K6	Q14980	NUMA1	Nuclear mitotic apparatus protein 1	-1.60218	-0.644881	-1.70294	1.20253	-0.174631	-0.0066842	1.06817	0.0101105	-0.577703	-0.359372	-1.33346	-0.611292	-0.339722	0.49739	-0.556244	-1.79378	-1.19484	0.0799458	-0.807652	-0.797437	1.01784	-1.62887	0.0367611	-2.03555	-1.34992	-0.905722	-0.723533	-0.0496454	-1.16379	-0.106825	-0.0750382	-0.87181	1.18476	1.0827	0.822008	1.00643	1.60875	0.1358	-0.149464	-0.314625	-0.974574	1.70138	0.329936	0.53246	0.651482	-2.04484
Q12906	Q12906	ILF3	Interleukin enhancer-binding factor 3	-1.36355	-0.244767	-1.85221	0.565384	-0.386222	-0.591974	0.861153	-0.823446	-0.862025	0.0895808	-1.45356	-1.17065	-0.343086	-0.631323	-0.673593	0.0476191	-3.1651	-2.06902	-1.38097	-0.747521	0.522705	-1.58935	0.332076	-1.04467	-0.581158	-0.524757	-0.637542	-0.146497	-0.274028	-1.07888	-0.600304	-0.0216356	-0.0465134	0.716096	0.302215	1.11902	0.363865	0.28992	-2.04877	-0.210121	0.279553	0.973048	1.1808	0.802452	-0.112097	-1.25997
P15924	P15924	DSP	Desmoplakin	-0.384496	-0.720212	-0.41447	-0.276587	0.226988	0.442806	0.131069	-1.15185	-0.300566	-0.216637	-0.606308	0.113084	-0.622557	-0.450173	-0.753367	-0.31057	-0.469798	-0.310504	-0.606184	-1.85336	0.0767037	-0.155024	-1.04899	-0.803497	-0.0048684	0.539475	-0.5923	-0.562268	-1.95602	-0.70827	-0.434038	-0.867918	-0.446845	-0.771912	0.0126137	-0.330055	-0.286627	-0.43618	1.22978	-0.554212	-1.10584	1.20362	-0.520291	-0.814561	-0.632114	-0.0952602
Q9NX40	Q9NX40	OCIAD1	OCIA domain-containing protein 1	-0.00605662	-0.581272	-0.653174	-1.4441	-2.06725	-2.35485	-0.365566	-0.916815	0.0658454	1.16834	-0.533338	-1.13252	1.01428	0.554842	0.417294	-0.550542			-1.75948	-0.925944	-1.41617	-0.217125	-0.495121	-0.393179	-0.471597	-0.954703	-0.668656	0.299393	0.134032	-0.51881	-0.192097	0.0242852	-1.34471	0.588963		-1.23662	0.0578608	0.799724		-0.0655297	0.391322	0.749348	0.574734	-2.32187	-0.159778	0.684629
P08123	P08123	COL1A2	Collagen alpha-2(I) chain	0.995147	-1.66728	0.205197	1.62418	1.06829	0.153997	0.34417	1.13412	-0.160521	-0.182464	-0.10932	-0.123949	0.980098	2.11017	0.655859	-0.533924	2.82165	3.49394	-0.984906	-1.42815	0.842507	-0.848643	-0.970834	-1.42133	-0.519609	0.292672	-1.16713	-1.46567	0.507526	-0.918745	-0.243348	-1.04596	2.04247	2.83614	-1.58668	2.25884	3.53795	0.769333	-0.400217	-1.27658	-1.03962	1.06022	-0.555574	0.486318	0.346319	-1.02971
O95782	O95782	AP2A1	AP-2 complex subunit alpha-1	1.87469	1.09042	1.81195	-0.634972	0.713974	-1.04279	-0.101668	-1.51336	0.651232	0.0865574	1.34139	0.808087	0.804572	0.115518	0.720565	-0.401199	-4.48434	-2.51164	0.824431	1.66487	-1.00613	2.12784	-0.789586	1.71731	1.40842	0.680749	1.41722	0.42612	0.733888	0.119352	-0.107447	0.378905	-0.287587	-0.240099	0.174198	-1.44337	-1.20331	0.811511	-0.415427	0.968641	0.450848	-0.90488	0.574306	0.466678	0.57231	-2.29836
P62995	P62995	TRA2B	Transformer-2 protein homolog beta	-1.18488	0.0171452	-2.06872	1.06008	-0.389421	-0.106592	0.335328	-0.301037	-0.530836	-0.689927	-1.29094	-0.583866	0.761622	1.4276	0.977496	0.193865	-0.88555	-0.834957	-0.826152	-0.607953	0.0136959	-1.84557	0.208017	-0.887751	-0.405402	0.194821	-0.839635	0.455933	-1.06284	-1.07701	-1.2365	-0.0580617	-0.193	0.347268	0.0957936	-0.192073	-0.417633	1.22241	-0.582462	-0.956816	0.934832	1.60933	0.299015	-0.144776	-0.11359	-0.919437
Q99963	Q99963	SH3GL3	Endophilin-A3	1.84473	-0.0491469	2.55494	-1.35119	-0.0491469	-0.266154	-1.68656	1.43045	1.58827	0.0100368	1.76582	1.31208	0.668662	0.866686	0.826533	-0.391423	-1.7194	-2.13953	1.15213	1.53664	-0.416513	3.08636	-1.62227	1.25983	2.43595	0.472459	1.03522	-2.15618	1.48274	1.70671	2.23848	-0.331134	0.391468	0.636918	0.310706	-0.966558	-0.812513	0.76526	-0.623241	0.664687	0.267925	-0.0579435	0.5024	0.401891	0.660153	-2.58056
P20338	P20338	RAB4A	Ras-related protein Rab-4A	0.0645476	0.0645476	1.23988	0.444801	0.894191	0.876907	1.08432	1.03247		-0.194716		0.150969	0.355915	-0.208493	0.217384	-0.861198		-3.1582	0.954148	0.793529	0.271206	0.738164		0.374498	0.540711	-0.452626	0.72056	0.417902	1.89824	0.729738		-1.42278	0.390414	-0.523383	1.64796		-0.815914	0.54412	0.0420883	0.479878	0.177161	-1.92316	0.89115	-1.45651	0.462854
O60271	O60271	SPAG9	C-Jun-amino-terminal kinase-interacting protein 4	0.808264	-0.257172	0.823484	-1.50525	0.549515	0.99091	-0.652905	0.275546	1.18878	0.366869	0.823484	0.960469	-0.158405	-0.132959	0.61865				1.35273	0.610158	0.78659	0.857855	-0.33757	0.564513	0.548991	0.219325	0.651504	-0.651077	1.51053	0.451581	1.07168	-1.24735	-2.10374	-1.0757	-1.98291			0.89137		0.743606	-0.222564	-1.2481	1.83371	-0.423399	0.133564	-0.969542
Q96GD0;Q6ZT62	Q96GD0	PDXP	Pyridoxal phosphate phosphatase	1.20441	0.353653	1.29242	-1.20118	0.485667	-0.247744	-0.658454	0.118962	0.925714	0.573677	1.24842	0.29498	1.01501	0.0405779	1.08214	1.15631	-2.28478	-2.4607	0.779208	0.762657	0.0562717	1.28838	-0.1103	0.449268	0.748064	0.0134522	0.574453	0.132026	1.16707	0.320155	0.951617	1.43241	-0.0484174	0.499347	0.812571	-1.5451	-1.64004	0.941414	-1.09073	1.26517	-0.0621645	-1.51446	0.489458	0.636336	0.632088	-1.40376
P49585;Q9Y5K3	P49585	PCYT1A	Choline-phosphate cytidylyltransferase A	-1.59507	-0.899518	-1.74065	0.637172	-0.656883	-0.123085	0.879807	-0.608356		-0.446599	-1.41714	-1.07745	-0.156671	-1.13364	-0.8555	-0.00616895			0.0166221	-0.819939	0.526697	-1.46399	-0.599132	-2.0805	-1.64154	-0.162524	-0.973838	-0.0196791		-0.56056	-0.0922847	-0.824018	-1.09468	0.794321	-0.937943	-2.61933	0.153165	0.51571		-1.13619	-0.985622	-0.488017	1.3348	1.17258	-0.910713
P40939	P40939	HADHA	Trifunctional enzyme subunit alpha, mitochondrial	-1.43899	-0.409444	-1.11869	0.665859	-0.683989	-0.0662624	0.482828	-0.615353	-0.729747	0.505707	-1.07293	-0.775504	0.0625351	-1.02509	-1.38896	0.517908	-2.27406	-1.49244	-0.96624	-0.849609	0.688349	-1.3983	0.157364	-1.14062	-1.24605	-0.439606	-0.880007	-0.651533	-0.18261	-0.482602	-0.162405	1.39445	0.251068	-2.30109	0.26251	-0.433265	-0.67439	-0.996423	-0.658822	-0.32479	0.601577	-0.284977	0.470781	1.96625	-0.689139	1.06643
P43490	P43490	NAMPT	Nicotinamide phosphoribosyltransferase	-0.188808	0.788677	-0.446041	-0.870475	0.428551	0.801538	-0.574657	0.827261	1.02019	0.762953	-0.0344685	1.12308	-2.65945	-3.97906	-3.66908	-3.27302	-3.0927	-5.45381	0.837387	0.42728	1.41721	-0.114474	0.666797	0.654276	0.0542566	1.62176	0.161899	0.273398	0.139801	0.703518	0.423512	-0.989414	-1.30602	-1.30475	-0.251176	-1.29433	-0.46335	0.0752213	-1.27933	0.0700588	-1.01345	2.04068	-1.08807	0.127586	0.342829	0.901299
Q15334	Q15334	LLGL1	Lethal(2) giant larvae protein homolog 1	2.27485	1.5222	1.86716	0.236427	0.267788	2.27485	0.299148	-0.798463	0.110986	0.738192	1.0518	1.08316	1.16586	0.484538	0.897236	-0.30709	-0.563187	-1.91663	0.63898	1.02751	0.421791	1.22826	-0.53559	1.67964	-0.0102468	-0.466899	0.97139	1.68227	2.73101	0.658091	-0.753491	-0.259484	0.897788	1.26382	0.449666	-3.17283	-0.254391	0.930303	-1.85307	-0.165392	-0.38043	0.164692	1.53183	0.0964101	1.07382	-0.786028
P62910	P62910	RPL32	60S ribosomal protein L32	-1.66006	-0.632107	-1.02002	1.4432	-0.360572	-0.573921	0.803153	-0.244199	-1.77644	-1.27216	-1.25276	-0.826061	-1.46557	0.0212064	-1.70547	-1.54799	-4.49526	-2.8337	-0.890503	-0.368421	-0.18219	-1.00744	0.380526	-1.46578	-0.448357	-0.865603	-0.299827	-0.602673	-0.960388	0.50066	-1.30575	-1.7785	-0.0534918	0.0653573	1.25561	0.866221	1.00589	0.377145	-1.01608	-0.825385	-0.617566	1.8525	0.521245	0.889766	0.498826	-1.39103
Q96QR8	Q96QR8	PURB	Transcriptional activator protein Pur-beta	-1.41319	-0.864299	-1.07013	0.530798	-1.02439	-1.39032	-0.40689	-1.52754	-1.18449	0.210612	-1.71051	-1.07013	0.573713	0.775977	0.513759	-1.1432			-0.826263	-1.29804	-0.675589	-0.692357	-0.790507	-1.4596	0.333242	-0.198671	-0.956994	0.0504935	0.370364	-0.840698	-0.402782	-0.878597	-1.00278	-0.0644572	-0.113739	-0.415445	-0.0622983	1.06554	-0.484059	0.363592	0.808553	0.900513	0.156374	-0.745147	-0.243592	-2.27745
Q9NZJ7	Q9NZJ7	MTCH1	Mitochondrial carrier homolog 1	0.698798	-0.222849	-0.746512	-1.01882	-1.62627	-2.3175	-0.432314	-0.243796	-0.746512	-0.390421	-0.0762234	-0.537047	1.31566	-1.05476	1.2684	-0.722135	-5.2575	-3.82369	-1.88938	-0.510385	-2.04871	-0.475675	-0.90905	-0.135728	-0.435458	-1.85012	-0.355114	-0.0931309	0.500713	-0.0422076	-0.0442013	1.46567	-1.35878	0.448488	-0.843018	-2.15596	-1.44684	1.1215	-0.351119	1.24884	0.304909	-0.715731	0.976393	-1.57734	0.70682	-1.00514
O95674	O95674	CDS2	Phosphatidate cytidylyltransferase 2	-0.00983922	0.713345	-0.733023	-1.38008	-3.05482	-2.56001	1.05591	-1.03752	-2.0652	-0.580774	-2.10327	-0.466587	-1.05829	-0.374453	1.26814	-3.35066		-2.93945	-2.58913	-0.940272	-1.00821	-0.695675	-1.23864	-0.549862	-0.267941	-1.70613	0.305039	0.416659	0.470432	-0.371336	-0.356315		-0.866786	0.215528	-0.765862	-2.84997	-0.910898	1.31989		-1.42888	-0.351005	0.184524	1.43676	-0.950057	-0.292341
P62829	P62829	RPL23	60S ribosomal protein L23	-0.613957	-0.0631306	-2.21397	1.16967	-0.771335	-0.482808	0.749993	-0.16805	0.409006	-0.010671	-0.456578	-1.03363	-3.08232	-1.4656	-2.58301	-3.47797		-1.10936	-1.64388	-0.830606	0.433782	-0.473001	0.197268	-0.509612	-1.41626	-0.579798	-0.671437	0.280517	-0.257509	-1.50178	-0.693555	-2.66583	-2.14512	-3.79283	0.456403	-0.657244	-1.07614	0.753519	-1.05194	-0.903091	0.43375	0.905488	0.672127	1.53983	-0.893302	-1.36877
P62140	P62140	PPP1CB	Serine/threonine-protein phosphatase PP1-beta catalytic subunit	1.14597	1.01552	1.45903	-0.941127	1.17206	0.624194	0.0763315	-3.00213	0.0502428	-0.784595	1.19814	1.01552	-0.0110057	0.240339	0.152358	-0.76724	-2.25186	-1.06266	1.18152	0.780572	0.0653486	0.754781	0.0153993	1.00288	2.52534	2.0115	0.943601	1.00037	-0.62598	1.03308	-1.1508	0.412665	0.341319	-0.39642	0.433713	-0.0187326	-1.24292	0.330663	-1.69324	0.96477	0.365415	-0.204143	0.844792	1.20693	0.289634	-1.52581
Q9Y6F6	Q9Y6F6	MRVI1	Protein MRVI1	-0.868924	0.366105	0.587304	1.78547	-0.758324	0.421404	-0.22376	-0.481825	-0.868924	-1.18229	-1.21916	-0.666158	0.31582	0.28743	-0.201186	-1.96922	-0.191606	0.212164	-1.19614	-0.744224	-0.491978	-0.706059	-1.02402	0.44114	-1.19115	-1.41754	0.561284	-1.45109	0.40693		-0.995045	0.66632	0.269805	0.484067	0.254855	1.41642	1.06499	-0.135191	-0.282064	-0.687166	-1.5022	2.26657	0.726107	-0.557247	0.396336	-0.201551
P78318	P78318	IGBP1	Immunoglobulin-binding protein 1	-0.278718	-0.372253	-2.87432		-1.72851	-1.23745	-0.863312		-0.582707		-0.699626	-0.606091	0.242536	1.62225	1.92153	-2.43565			-1.56237	-0.834903	-2.19667	0.00604506	-0.967917	-0.803486	0.724505	-0.684343	-1.00226	-0.756637	0.0854082	0.300439	-0.581556	-4.08165	-0.789654	-1.40885	-1.77534			0.579995		-1.24051	0.593603	-0.467481	0.897816		1.30279	-1.40859
Q99829	Q99829	CPNE1	Copine-1	-0.827718	0.597878	0.564466	0.486504	-0.382219	0.698115	-1.31777	0.620153	1.2884	0.274892	1.26613	0.308304	-0.275031	0.104466	0.196279	-4.38559	-5.69985	-4.12479	1.35588	0.130731	1.40259	-0.257775	0.832786	0.0468464	1.10148	0.916022	0.699562	0.824044	0.233067	-0.727509	1.0343	-0.00308936	0.479707	-0.504622	0.282286	1.21252	0.798126	0.189727	0.158934	0.419092	0.556494	-0.0721107	0.916133	-0.987155	0.365206	-2.40189
P82909	P82909	MRPS36	28S ribosomal protein S36, mitochondrial	-0.464757	0.573144	-1.02695	-1.43779	-1.0702	-3.44873	0.0541935	-1.52428	-0.226905	0.875866	-1.19994	-0.875594	0.789081	0.612146	-0.026148	-1.22695	-6.10162	-2.73785	-2.43134	-0.869054	-1.99286	-0.594944	0.110876	-0.135515	-0.216779	-1.16547	-0.371921	-0.0404548	0.555924	-0.766104	-0.406961	0.153038	-0.0952851	0.830848	0.0861855	-0.635612	-0.36441	0.398159	-1.58291	0.99955	-0.177645	0.133326	0.824791	0.524025	0.943529	-1.84217
P09493	P09493	TPM1	Tropomyosin alpha-1 chain	-0.638622	-0.997338	-0.919356	0.983397	-0.0615576	-0.357888	1.54487	-0.389081	-0.997338	-0.357888	-1.59	-1.5744	0.00590945	0.434636	-1.31324	2.6659	0.086448	4.11401	-1.21516	-1.11044	0.00527922	-0.696179	-0.0409992	-1.55438	-1.27459	-0.216638	-0.544933	-0.4417	-0.301148	0.0297407	0.0789463	1.13217	0.375779	-0.504109	0.0810028	0.983091	1.69425	-1.03749	-0.822561	-0.726957	-0.968996	1.73605	0.137614	0.744136	-0.812577	0.866418
P36542	P36542	ATP5F1C	ATP synthase subunit gamma, mitochondrial	0.129015	-0.459379	-0.577058	-1.79307	-1.57733	-3.36212	-0.635897	-0.596671	0.482052	0.540891	-0.518218	-0.439766	1.11533	0.479148	0.794874	0.574811	-3.97179	-2.59786	-1.18538	-0.585383	-2.48387	0.148924	-0.150038	-0.0129189	-0.792465	-0.564419	-0.346215	-0.292305	0.272468	-0.658544	-1.2236	1.17742	0.394316	-0.818714	0.167165	-2.11151	-1.03669	0.257583	-1.20509	0.797085	0.637883	-1.65722	0.910051	1.07133	0.66683	-1.03862
P30084	P30084	ECHS1	Enoyl-CoA hydratase, mitochondrial	-0.577958	0.978044	-0.242819	-1.36793	-1.05673	-2.73242	0.116259	-0.960973	0.0923202	-0.0752492	-0.00343377	-1.27217	-0.672776	-0.561704	-1.11325	-0.130281	-1.75649	-2.29514	-1.5926	-0.575839	-1.34424	-0.989501	0.197995	0.280044	-0.664134	-1.36292	-0.300871	-0.0952866	0.043736	-0.618274	-0.413348	0.437613	-0.167763	-1.58323	0.977978	-1.73056	-0.353244	0.265732	-0.820904	1.17627	-0.74005	-1.07987	0.823708	1.77051	-0.279811	-1.1254
P02452	P02452	COL1A1	Collagen alpha-1(I) chain	1.13863	-1.7122	0.314566	1.41704	1.02727	0.192069	0.392518	0.943753	-0.225533	-0.498366	-0.0751959	-0.197692	0.863891	2.79209	0.191449	-0.671211	4.02661	5.30827	-0.854726	-0.902455	0.632167	-0.72181	-0.826359	-1.54923	-0.604164	0.0476033	-1.70485	-1.45776	0.804382	-0.882322	-0.0736546	-0.316119	3.22947	3.3485	-1.97431	2.93808	4.91336	0.56232	0.145795	-1.49699	-1.48334	0.238466	-0.791088	1.45509	0.474888	-0.183203
O95168	O95168	NDUFB4	NADH dehydrogenase [ubiquinone] 1 beta subcomplex subunit 4	0.554212	0.2701	-0.541649	-1.3331	-0.643118	-3.17983	-0.561943	-1.73898	-0.622824	-1.23164	-0.176362	0.168631	0.704372	0.399333	0.405595	0.176008			-1.18538	-0.809219	-2.18137	0.433081	-0.563997	-0.326339	0.118818	-0.887678	-0.231115	-0.236352	-0.155377	-0.587349	-1.00639	0.348778	-0.0774352	0.310876	0.00943552	-0.16878	-2.08714	0.531114	-2.53026	0.639202	0.182267	-0.0509283	0.789154	0.172531	0.436082
P11766	P11766	ADH5	Alcohol dehydrogenase class-3	1.2228	-0.0672972	1.40422	1.32359	0.799488	3.70221	-0.087455	0.839803	0.859961	0.577752	0.859961	1.10185	2.55967	2.05795	3.27096	-1.1261	-0.0604036	0.765349	2.13454	2.0087	2.24772	0.0447736	-1.1694	0.146822	1.80418	-1.57746	0.618478	0.358701	1.83051	0.622231	1.16101	-0.231565	0.477242	-0.0513441	-0.23586	-0.0258922	-0.12913	1.28412	-0.385602	-0.700881	0.760174	1.61714	-0.429171	-0.027431	-1.59713	0.307931
P61018	P61018	RAB4B	Ras-related protein Rab-4B	-0.712094	-1.81224	0.910619	0.443058	0.360547	-1.56471	-0.244532	3.00089	0.800605	1.35068	0.443058	-0.437058	0.500252	-0.22579	0.888569	0.327919	-0.771035	-2.27488	-0.847956	-0.294388		-0.274212	-1.57272	-0.514648	-0.552917	-1.56819		-0.76419	0.680027	-0.400717	-0.816114	0.323623	-0.851168	0.383385	-0.0504695	-1.94948	-1.7815	0.905972	-2.25859	0.891644	0.628457	-0.602353	0.825927	-0.284016	0.484287	-0.715766
Q15814	Q15814	TBCC	Tubulin-specific chaperone C	1.62129	-0.174495	1.16042	1.43059	1.25578	-0.71482	-1.25514	-0.619468	0.906154	1.84378	1.22399	1.09686	-0.87549	-1.02321	0.629761	0.31568			0.849636	0.287678	0.710892	1.18008	0.39468	0.935199	1.02781	-0.887883	0.953756	0.268824	0.631924	0.14476	0.748711	0.253699	0.295273	-0.0477767	0.423569		-0.103361	0.438293	-2.60501	0.542951	0.0341154	0.47541	0.308989	-0.0218069	0.589414
Q5JSH3	Q5JSH3	WDR44	WD repeat-containing protein 44	1.20976	-0.181309	1.40387	-0.472464	0.595104	0.530402	-1.44298	0.109846	1.01566	0.206897	1.37152	0.934784	-1.43277		1.19432			-0.476706	1.80834	0.571255	-0.310192	1.05807	-0.962478	0.553703	1.17663	0.968149	0.589979	-0.747955	1.40534	1.15559	0.982412	0.543414	0.216249	2.4425	0.728356	-1.25305		0.149569		-0.75484	-1.79575		-0.0351582	0.574425	1.17468
P10412;Q02539;P22492	P10412	H1-4	Histone H1.4	-1.83388	-0.847602	-1.48735	0.831744	-0.754305	-0.607695	0.845072	0.231978	-0.754305	-0.314476	-1.34074	-0.634351	-2.08862	-0.29056	-1.99251	0.313236	0.265791	0.617048	-0.80496	-1.20488	0.628459	-1.78845	0.549177	-1.66364	-0.889728	-0.315059	-0.665013	-0.122853	-1.70892	-0.101672	-0.070444	0.53824	0.824947	0.311372	2.3703	1.57624	1.42233	-0.945275	1.33158	-0.762503	-0.569227	0.0500124	-0.80853	0.851784	0.212486	1.69759
Q92841	Q92841	DDX17	Probable ATP-dependent RNA helicase DDX17	-0.687971	-0.717467	-0.481497	1.70123	0.816342	2.11418	0.639364	0.580371	0.757349	-0.157037	-0.186533	1.11131	-2.76234	-1.83718	-1.52265	-1.77216	-2.75829	-2.1125	1.51193	-0.00631657	2.50626	0.000350217	0.297188	-0.716096	1.43172	1.74633	0.055226	-0.553336	0.0837272	1.06935	1.55342	0.791599	0.148771	0.524727	1.15864	-0.332517	-0.399866	-0.79189	-0.159501	-0.134742	-1.24495	-1.13417	0.504088	1.87649	0.174923	1.2528
P62993	P62993	GRB2	Growth factor receptor-bound protein 2	-0.0132325	-0.464651	2.31157	-0.554935	1.16046	1.27331	-0.870928	0.596183	-0.0132325	1.49902	-0.0809453	1.31845	1.19681	0.86101	1.4692	1.92875	-1.72917	-0.179968	2.30444	0.847648	1.22005	0.719336	-1.21307	0.418911	1.46111	0.192615	-0.543043	-0.145578	2.12418	1.54264852726009e-05	1.88265	1.3029	0.861113	0.0444898	0.0924619	-1.26429	0.0552643	0.552847	-1.46711	1.15278	1.51908	-0.299969	0.444813	0.288351	-0.25957	-1.51437
Q9P2E9	Q9P2E9	RRBP1	Ribosome-binding protein 1	-1.10349	0.0832248	-1.40343	1.609	-0.112388	0.291878	0.670062	0.383164	0.135388	0.291878	-0.686184	0.00497985	-0.661874	0.183562	-0.478905	-1.35141	0.0608817	-0.209238	-0.0394169	-1.3131	0.038902	-0.852053	-0.20437	-0.51282	-0.939095	0.22246	-1.30817	-1.55955	-0.570611	-0.490876	0.21601	-0.880867	-0.812463	0.155915	0.832617	0.846405	0.255439	0.426766	-0.275394	-0.492446	0.181114	1.71363	0.325785	-0.0374296	-0.955213	-1.87816
P49418	P49418	AMPH	Amphiphysin	1.12255	-0.162533	1.71567	-0.426141	0.166976	-0.524994	-1.48057	0.199927	0.364681	0.249353	1.28731	0.760092	0.837102	0.623885	1.10079	-0.320551	-1.35569	-0.72222	1.44092	1.21407	-0.823948	1.5017	-0.773685	1.57983	1.00467	0.57015	0.557178	-0.689763	1.07024	0.326048	1.50655	0.850836	0.369886	1.12216	-0.283074	-0.852539	-0.153735	1.27532	-0.990538	1.03154	0.422407	-0.914166	0.431322	0.0766869	0.615528	-1.93474
P33121	P33121	ACSL1	Long-chain-fatty-acid--CoA ligase 1	-0.650081	-0.0262011	-0.698072	4.43694	0.405716	2.22936	-0.554099	-0.890035	1.07759	0.981605	1.74946	1.26955		0.842221	1.23166	0.589816		-3.46441	0.962398	-0.23922	1.38926	0.894616	0.396564	0.994719	0.659508	3.33119	-0.293766	-0.887737	1.39126	0.755931	-0.163813	0.801936	0.0772477	0.292602		-1.04235		1.19005	-0.717703	-0.297878	1.30758	-1.03425
P00390	P00390	GSR	Glutathione reductase, mitochondrial	-1.10175	0.451787	-0.307721	-1.55055	-1.30889	-3.10409	0.589879	-1.20532	-0.445814	1.00416	-0.96366	-2.86243	2.51592	0.828348	1.22993	3.12117	-0.0177542	-2.33291	-2.66892	-0.842523	-1.05605	-1.18984	-0.175955	0.771368	-1.54745	-1.88492	-0.232169	-0.391625	1.18305	-1.0895	-0.0545909	0.329322	0.245456	-1.13384	0.292819	-0.736556	-0.66135	1.57826	-0.586418	0.502126	0.793172	0.453693	-0.346111	0.770247	-0.976681	-0.381105
P09669	P09669	COX6C	Cytochrome c oxidase subunit 6C	-0.237068	0.234168	-0.50096	-1.72617	-0.557508	-3.61111	-1.08529	-0.538659	-0.406713	0.780801	-0.463261	-0.274767	0.451505	0.325412	0.317779	0.195519	-0.375518	-0.280616	-1.47058	-0.835349	-2.45389	-0.342542	-0.0944162	-0.329336	0.229551	-0.395928	-0.621727	-0.248674	0.591624	-0.546464	-1.57427	0.364294	0.228921	0.0288314	-0.558592	-0.393276	-0.23169	0.491082	-0.0375212	0.472345	0.519565	-0.0345033	0.381249	0.437451	0.405448	0.147052
P53041	P53041	PPP5C	Serine/threonine-protein phosphatase 5	0.618848	0.215814	1.80963	-1.24976	0.875324	-0.626893	-1.57952	-0.113941	1.16844	-0.352098	1.07684	0.930283	0.228279	-0.585492	1.30058	-0.28512	-3.68244	-3.02772	1.38943	0.836064	-0.659937	1.87177	0.286788	0.548532	1.6255	0.527514	0.57621	-0.65038	1.14438	0.351829	0.0970243	-0.519466	-0.00282741	-0.208634	-0.574878	-1.37947	-0.0995682	0.604752	-2.01913	1.17728	0.341902	-0.604541	0.594391	0.176449	0.660649
Q01469	Q01469	FABP5	Fatty acid-binding protein 5	1.50629	0.355474	-0.122225	-0.100511	1.31087	2.3097	0.290333	-0.751919	-0.100511	-0.491356	0.0731971	-0.0136572	-0.500958	-0.426979	-0.21272	0.335337	0.553448	-0.203167	0.63947	0.7513	0.938978	2.47197	0.169878	0.115777		-0.557881	0.740068	1.11409	2.13439	0.680359	-0.513894	-0.0791477	-0.326014	-0.367354	0.269327	0.0561775	-0.216597	-0.598844	-0.0749911	-0.713236	-0.995304	0.918047	-0.173357	-0.355588	-0.303171	-0.157225
P46940	P46940	IQGAP1	Ras GTPase-activating-like protein IQGAP1	-0.317234	-0.493484	0.872459	0.420817	1.41223	2.22739	0.431832	0.123393	0.894491	-1.18747	0.575036	0.938554	-0.370476	-1.20925	-1.77526	-0.585144	-0.747207	1.21272	2.5774	0.436826	2.02028	0.886844	0.027104	-0.337094	0.496581	0.983212	0.350554	-0.545838	-0.798465	1.29035	1.5176	0.171965	0.101591	-1.27383	0.324513	0.927735	1.64694	-0.811877	-0.136608	-2.08317	-0.0393304	1.61769	0.268735	0.291863	-0.493394	0.656426
P38646	P38646	HSPA9	Stress-70 protein, mitochondrial	-0.0808981	-0.179086	-1.08732	-1.6519	-1.701	-3.12472	-0.571837	-0.571837	-0.449102	1.02371	-0.424555	-0.694572	1.51967	1.22978	1.67778	0.308068	-1.73458	-2.37084	-1.41788	-0.971574	-1.82475	-0.488424	-0.406518	0.259997	-0.416785	-0.9017	-0.208747	-0.826555	0.485728	-0.445631	-0.215171	0.203368	0.282375	0.417814	0.347611	-1.02354	-0.878101	1.03901	-1.17852	1.09522	0.625845	0.0520261	0.254839	0.0651524	0.6646	-2.01596
Q9ULU8	Q9ULU8	CADPS	Calcium-dependent secretion activator 1	1.18227	0.662377	0.859092	-1.55769	0.0160284	-1.26262	-1.71225	0.592122	0.746684	0.999603	0.83099	0.690479	0.828407	0.622838	0.909572	-0.0219154	-2.2125	-2.06309	0.162059	0.801634	-1.25478	0.900489	0.437938	0.898619	1.10551	0.459563	0.865167	0.382035	1.56146	0.458422	0.702776	0.340966	0.318957	0.523264	-0.0984794	-1.04624	-0.623293	0.869463	-1.45806	0.797772	0.646917	-0.346948	0.728552	0.0615298	0.649842	-1.99592
P24043	P24043	LAMA2	Laminin subunit alpha-2	-1.79501	-0.642863	-1.21287	1.26122	0.109066	0.133322	1.15206	0.024171	-0.206259	-0.303282	-0.897549	-0.630735	-3.28089	-2.11741	-2.05094	0.271597	0.065665	-0.212299	-0.57888	-0.853243	0.972279	-1.30261	-0.150084	-2.03857	-1.07527	-0.83916	-0.439546	-0.258831	-1.53806	-0.11367	0.239812	-0.38108	-0.501015	0.0908424	1.11807	1.05555	1.43345	-2.11718	1.11684	-0.722501	-0.459169	0.744209	0.0997242	1.07708	0.257444	0.613003
P23526	P23526	AHCY	Adenosylhomocysteinase	1.22378	2.31705	2.03361	0.656906	0.77838	-0.0719366	-0.19341	-0.233902	0.332976	0.697397	3.28884	-0.598323	0.369654	0.287019	0.91132	-0.689619	-4.37838	-1.68586	1.2613	2.68604	1.00426	-2.8685	0.558	1.20645	1.4737	0.839731	0.726796	1.51273	1.21917	0.829822	-0.202562	0.61418	0.435601	0.606691	-1.1179	-1.75569	0.517602	1.41043	-1.17092	-0.570849	-0.926529	0.957442	0.892507	0.41017	0.242035	-1.55518
Q92973	Q92973	TNPO1	Transportin-1	-0.174476	0.465537	0.343629	0.61792	0.343629	1.71508	0.374106	0.191246	0.496013	-0.936395	0.587444	0.465537	-1.0392	-0.980373	0.826133	-0.747376	-2.78215	-2.05289	0.2928	0.340822	1.6378	0.304328	0.733366	-0.102151	0.339827	0.110098	0.759042	-0.109842	0.724734	0.564755	1.38068	0.684055	-0.00194571	0.872843	0.281699	-1.77211	-2.44083	0.356813	-2.00932	1.10105	-0.0717728	-1.12109	0.831838	0.629037	0.921667	0.012716
P27695	P27695	APEX1	DNA-(apurinic or apyrimidinic site) lyase	0.167543	-0.79882	2.44861	-0.16956	0.706908	2.52727	-0.86624	-0.720162	0.470936		0.628251	0.684434	-0.610107	1.28441	-0.00285722	-2.11808	-1.05675	1.44553	3.51936	0.301673	0.24139	2.2313	-0.757897	-0.351088	1.18749	1.62761	-0.194342	-0.830303	1.03517	1.21709	1.56212	-1.00077	0.693908	1.84567	1.26381	0.871382	2.14666	0.0883307	-1.60435	-0.650543	0.133695	1.69072	0.978511	-0.0586588	0.350193	-1.35966
P62249	P62249	RPS16	40S ribosomal protein S16	-1.15081	-0.192862	-1.23993	1.2552	0.252697	-0.0369166	1.87899	-1.68548	-0.772089	-1.32904	-1.35131	-0.571587	-2.79822	-1.00804	-2.55891	-0.783284		-1.18394	-0.820625	-0.451295	0.834103	-1.13235	0.787324	-1.27012	-1.73563	-0.462164	-0.327321	-0.128357	-1.34341	-0.626246	-1.22748	-0.101484	0.0543423	-0.878685	0.881361	-2.01569	-0.561955	-0.457848	-2.19606	-0.627713	0.635736	-0.149539	0.94242	0.903757	-0.172966	-0.0644301
Q9Y2Q0;P98198	Q9Y2Q0	ATP8A1	Phospholipid-transporting ATPase IA	1.32103	1.59914	1.11547	-1.32706	-0.226714	-0.359723	-0.0695212	1.24848	-0.166255	-0.214622	0.619707	0.136038	1.34132	0.0520487	1.60776	0.555887	-3.02218	-2.01555	-0.0465612	1.12734	-1.16037	0.999505	-0.583688	1.33992	0.496839	0.151535	1.51541	1.13265	1.09408	0.734511	1.2032	0.512891	-0.344474	0.195562	-0.407544	-1.77596	-1.82559	0.757083	-1.99602	1.01553	0.469089	-1.17289	0.717283	0.208886	0.35939
P08183	P08183	ABCB1	ATP-dependent translocase ABCB1	-2.06865	-0.96904	-1.68055	0.855012	0.00120038	-0.33515	1.2043	-0.0246727	-0.386896	-0.826738	-1.75817	-0.878484	1.38049	1.45305	1.2601	-2.39314	0.426246	2.30063	-0.265608	-0.675081	0.934897	-1.44526	0.099182	-1.91221	-1.12883	-1.04448	-0.962833	-0.420892	-1.51346	0.358116	-0.06781	-1.13609	1.18985	-1.18025	0.860212	0.533107	0.229039	-0.0540741	1.52311	-1.88455	-1.16586	0.307369	-0.37545	1.12434	0.490133	-0.0966083
Q15435	Q15435	PPP1R7	Protein phosphatase 1 regulatory subunit 7	0.705265	-0.0874008	1.97353	-0.519764	0.950271	0.431435	-1.0386	-0.390055	0.618793	-0.332407	1.03674	1.23851	0.409688	0.244153	0.28173	1.42564	-1.84586	-1.46396	2.21347	0.474907	0.134259	1.61705	-0.597249	0.130413	1.34518	0.678705	0.0405024	-0.571978	1.13276	0.922141	0.540331	1.24124	-1.3134	0.479846	-0.0893558	-0.830718	-0.405556	0.773486	-1.36407	0.555115	0.0404893	-2.00092	1.01844	1.07106	-0.0886443	-0.135363
Q8WXD9	Q8WXD9	CASKIN1	Caskin-1	0.0623539	-0.112437	-0.38919	-1.07379	-1.40881	-2.23906	-0.840734	-0.0250417	-0.0978714	0.907178	-0.345492	-0.199833	0.550523	0.840114	0.407012	-0.581209	-2.39395	-2.95079	-1.42468	-0.37553	-2.57343	-0.285193	-0.662783	-0.180737	0.124205	-0.843184	-0.187182	-0.426077	0.251206	-0.708582	-0.400865	-0.445977	-0.15278	0.328542	-0.613337	-1.37486	-0.817832	0.803761	-1.00436	1.25496	-0.0682879	-0.0668976	0.776978	-0.669213	1.13363	-1.81869
Q8N568;Q9C098	Q8N568	DCLK2	Serine/threonine-protein kinase DCLK2	1.69601	1.18774	1.32033	-1.35358	-0.292854	0.104918	-0.93371	0.878364	0.104918	0.745774	1.16564	0.414297	0.735916	0.0267373	1.51886	0.965183	1.21929	-1.27899	-0.216239	1.5353	-0.725662	0.94621	0.30931	1.15977	0.583935	-0.201246	1.25063	0.765267	1.56273	0.263127	0.35691	0.554028	0.314874	0.936598	0.475086	-1.02696	-1.61015	1.00743	-0.69159	1.0988	1.31518	-0.579607	0.415263	0.0380826	0.222391	-1.50624
Q9NVJ2	Q9NVJ2	ARL8B	ADP-ribosylation factor-like protein 8B	2.04279	0.234914	2.11232		0.999784	2.00802	-4.18047	-0.981924	0.339215	-0.425655	1.62559	-0.634256	0.108227	0.0831915	1.89338	-0.0172751	-1.20936	-0.495479	3.20308	2.88409	-1.10037	2.6795	1.15102	1.77209	-0.0147412	1.25726	0.473809	3.26352	-0.019529	-1.2938	-1.64701	0.638125	0.523624	-0.207093	-0.281224	-1.88627	-1.27842	0.594645	-2.45454	0.601496	0.624319	-0.0887648	0.926201	-0.111489	0.354494	-0.842302
P17655;A6NHC0	P17655	CAPN2	Calpain-2 catalytic subunit	0.11651	0.0040755	1.12842	0.858574	1.51069	2.81493	-0.0408981	0.656193	0.791114	-0.513121	1.53318	0.836087	0.950751	-0.350944	1.01911	2.08294	1.93454	-1.98728	2.47432	0.456546	2.28362	0.473655	0.253993	-0.234543	0.66407	0.0349401	0.244991	-0.24213	1.58079	-0.766918	1.62049	2.91661	2.23814	0.45497	0.153597	2.58784	0.400213	-1.50908	0.965198	-0.927587	-0.375913	1.50084	1.0543	0.731584	-0.136868	-0.543719
Q9P266	Q9P266	JCAD	Junctional protein associated with coronary artery disease	-1.5011	-0.549165	-1.4031	-0.157193	0.150785	-0.19919	1.06072	0.0667915	-0.423174	-0.409175	-1.64109	-0.969135	-6.39128	0.202571	0.0888001	-1.52186	-1.79778	-2.47156	-0.25847	-0.850882	0.631292	-1.23446	-0.072575	-1.64244	-0.732946	-0.929164	-0.568562	-0.226893	-1.62816	-0.0208072	0.0613624	0.000490854	0.781962	-0.949646	0.389765	0.677826	1.14846	-2.62504	0.193516	-0.305771	0.0954667	0.689397	0.70573	0.908051	-0.0047518	-0.0652058
Q00325	Q00325	SLC25A3	Phosphate carrier protein, mitochondrial	0.518941	0.126769	-0.868745	-2.1961	-1.26092	-2.8296	-0.717909	-0.687742	0.0362675	0.518941	-0.50674	-0.265403	1.17786	-0.747011	1.23826	-1.0926	-2.16431	-1.82204	-1.94676	-0.826604	-2.53165	0.578248	-0.131698	0.200867	-0.723942	-1.38358	0.167218	0.509806	0.19032	-1.3357	-1.66094	0.0976177	-2.00752	-1.37178	0.540643	-1.78257	-1.25705	0.741337	-0.174175	0.622824	1.34421	-0.0878249	0.877087	-0.465002	-1.86393	-1.29203
Q9BQI5	Q9BQI5	SGIP1	SH3-containing GRB2-like protein 3-interacting protein 1	0.66389	0.300774	1.3241	-0.970132	0.102711	-1.23422	-1.86142	-1.54782	0.581364	-0.986637	1.15905	0.399806	0.336053	0.39441	0.459971	-0.437554	-0.822165	-3.01313	1.22869	1.19623	-0.906425	1.0457	-0.0627989	0.632223	1.79058	1.13036	0.672686	-0.06482	0.843951	-0.19072	0.366833	0.327819	0.302025	0.55666	0.707803	-1.77685	-0.990209	0.908156	-0.979986	1.32854	0.208866	-0.23284	0.491209	0.109022	0.905746	-1.88326
O75251	O75251	NDUFS7	NADH dehydrogenase [ubiquinone] iron-sulfur protein 7, mitochondrial	0.437401	-0.0772162	-0.720488	-1.49241	-1.46668	-4.19416	-0.720488	-1.49241	-0.231601	0.0257073	0.077169	-0.231601	1.14232	0.844739	0.634696	-0.756924	-4.42121	-2.64579	-1.72485	-1.0356	-3.19014	0.0912539	-0.107221	-0.764097	0.229987	-0.487044	-0.0270382	-0.221896	0.0991652	-0.767057	-0.592718	-0.255502	0.350945	0.0459343	0.163401	-2.02698	-0.234359	0.952703	-0.782408	0.961838	0.408195	0.356638	0.556899	-0.173908	0.574691	-2.29798
Q86UP2;Q9Y4F3	Q86UP2	KTN1	Kinectin	-0.385613	-0.667477	-0.00979476	0.295558	1.14115	1.93976	1.28208	0.60091	1.07068	-0.43259	-0.244681	0.506955	-0.786077	-0.456482	-0.191121	-0.531562	-0.545419	0.0862322	2.07613	0.463476	2.21709	0.573552	-0.441554	-0.0256844	0.13594	1.13667	0.58576	-1.4982	0.578247	1.73272	1.4344	-0.433528	1.34453	0.219401	0.104599	0.331716	1.02275	-0.570691	-0.120071	0.0962674	0.755843	1.28693	0.126294	0.666036	0.271784	-2.42531
Q9P0J0	Q9P0J0	NDUFA13	NADH dehydrogenase [ubiquinone] 1 alpha subcomplex subunit 13	0.880735	0.0487016	-0.585229	-1.69461	-1.04087	-3.29924	-0.961625	-0.446557	0.920356	0.801494	-0.367315	0.108133	0.27677	-0.583987	0.234533	1.21528		-1.38018	-1.33095	-0.296112	-2.363	0.127698	-0.247014	-0.573909	-0.149309	-0.906993	-0.20904	-0.357967	0.0849062	-0.425258	-0.755766	1.32965	-0.26982	-1.15286	0.223437	0.187097	-0.42443	0.580187	0.569747	1.23651	-0.509336	-1.78008	0.906338	0.465426	-1.09836
O75781	O75781	PALM	Paralemmin-1	0.474621	-1.09006	-0.431245	-4.26059	-3.47825	-2.73709	-1.00771	0.845203	-0.801827	2.32753	-0.143015	-0.348894	1.75496	1.8827	2.10771	1.35301	0.41563	-0.0890806	-1.91571	-1.04318	-1.98487	-0.204495	-2.62572	-0.235674	0.129725	-3.09548	-0.385293	-2.3036	1.95413	-0.697256	1.18548	-0.811336	-0.458316	0.431188	-1.70665	-0.960953	0.0750816	0.63642	-1.26923	0.898769	0.721181	0.666457	-0.0157377	-0.882695	0.554783	-1.93302
P24844	P24844	MYL9	Myosin regulatory light polypeptide 9	-1.19164	-1.44444	-1.36544	1.27311	-0.322658	-0.148861	1.35211	-0.180461	-1.23904	-0.243659	-1.83943	-0.670251	-1.45333	-0.323638	-1.20591	0.528617	0.194905	2.24204	-0.649779	-1.01456	1.67723	-1.25532	0.352974	-2.36904	-1.61	-0.822565	-0.959241	-1.28141	-1.95898	-0.0570167	0.641489	0.143451	0.363509	-1.06467	-0.122708	0.506127	0.301955	-0.108454	0.0961785	-0.985545	-0.775726	1.39071	0.770598	0.813505	-1.97258	0.26797
P11441	P11441	UBL4A	Ubiquitin-like protein 4A	0.339635		-0.631292	-1.08703	-0.492588		0.31982	-0.413329	-1.305	1.27093	-0.29444	-1.60222	0.552704	0.176837	0.890542	0.809201	-1.88654	-0.673726	-2.03216	-0.59801		0.143436	-0.676239	-0.2899	-0.10612	-1.47984	-0.0334048	-0.442935		-0.804273	-0.446941	0.600651	0.0385976	0.609757	0.166338	-0.039428	-0.839731	0.414312	-2.0345	0.627979	0.392874	-1.17788	0.958553	0.562449	0.889789	-0.829362
P07602	P07602	PSAP	Prosaposin	1.2201	-1.77311	-1.32252	-1.35471	-1.29034	-0.74319	0.0936219	-0.453524	-0.582265	0.157992	-0.582265	-1.29034	-0.891138	-0.916961	0.611055	-1.034	-2.56981	-1.57439	-3.00761	-0.148865	-0.512663	0.2116	-2.21156	0.296402	-1.63663	-2.56771	-0.930477	0.0498303	1.09924	-0.392711	-0.112112	-0.625692	0.292632	0.553903	-1.88011	-2.50467	-0.709205	0.0130534	-0.592891	-1.59367	0.194963	1.43725	0.86594	0.751476	-1.59126	0.370463
Q9UPV7	Q9UPV7	PHF24	PHD finger protein 24	0.524178	-0.0555974	-0.556312	-1.79492	-1.28103	-2.45376	-0.753963	0.379234	-0.134658	0.879949	-0.187364	0.0629929	0.583572	0.0637967	0.611108	-0.638237	-2.44244	-2.72176	-1.41377	-0.294347	-2.31667	-0.00848873	-0.983271	-0.200698	-0.335197	-1.16445	-0.00298722	-0.597533	0.119813	-0.252458	-0.0517519	-0.3383	-0.414877	-0.107318	0.0164145	-1.46284	-1.04304	0.982714	-1.04308	1.13819	0.713728	-0.379594	0.509099	-0.116356	0.738505	-1.95907
O60313;REV__Q8IYJ2	O60313	OPA1	Dynamin-like 120 kDa protein, mitochondrial	0.170285	-0.206416	-0.605276	-2.13424	-1.27004	-2.99844	-0.71607	-0.361528	-0.849023	0.857211	-0.494481	-0.339369	1.15225	-0.141508	1.07312	-0.88581	-2.05433	-1.33625	-1.89297	-0.243038	-2.45079	0.174483	-0.829317	-0.00593678	-0.323019	-0.947261	0.13289	-0.209598	-0.136302	-0.70729	-0.331696	0.441393	0.142601	0.24935	-0.0669174	-0.509726	-0.238314	0.815603	-1.82769	0.696765	0.419206	0.00657748	0.780292	0.0126717	0.513103	-1.81676
Q02543	Q02543	RPL18A	60S ribosomal protein L18a	-1.78865	-0.786572	-1.44099	0.522259	-0.479815	-0.786572	1.05397	-1.07288	-2.0954	-0.786572	-1.35919	-0.336661	0.292256	0.104568	0.580974	-0.475882	-1.76348	-0.454508	-0.598873	-0.351827	0.362993	-2.27018	0.151689	-1.49489	-1.48308	-0.749007	-0.746854	-0.0904577	-0.677193	0.1205	0.108337	-0.526575	0.0653942	0.540322	0.465936	-0.237496	0.57227	0.647196	-2.51844	0.419618	-0.074755	-0.293999	1.01021	0.772937	-0.0764406	-0.355597
P15104	P15104	GLUL	Glutamine synthetase	-0.648581	-0.541828	0.86375	-0.844294	-0.328323	-2.92597	-1.7339	-2.49896	-0.541828	-0.452867	-0.684165	-0.506244	0.544726	-1.63522	0.861006	1.39648	-4.61188	-2.35909	-0.402934	-0.75552	-1.29164	-1.32684	0.128134	-1.11479	0.687715	-0.207643	-1.71099	-0.760776	0.876791	-1.09392	-0.750748	2.58756	-0.231743	0.501577	0.514589	-1.75321	-0.562965	0.373012	-1.06882	-0.761448	0.582886	0.847215	1.91853	0.466799	-0.327493	-1.09721
P61020	P61020	RAB5B	Ras-related protein Rab-5B	0.945464	2.03436	1.70439	0.285525	1.77039	0.648491	0.648491	-0.704384	1.90238	-1.06735	1.77039	-0.869369	0.159982	0.0665494	0.803414	1.02688	-2.31599	-1.57894	1.13495	1.54616	-0.693437	1.40239	1.95547	2.58263	1.4221	0.841438	0.555095	2.33654	0.360545	-1.59801	-1.51638	0.103116	0.344283	-0.290642	0.75011	-1.79984	-0.952309	0.639778	-0.51723	1.3242	0.672469	-0.889983	0.753563	0.22126	0.269859	-2.12453
Q9UH03	Q9UH03	SEPTIN3	Neuronal-specific septin-3	0.776005	0.448757	2.28134	-1.92924	0.12151	-0.511169	-1.55836	-0.0312058	0.0996932	-0.140288	1.0378	0.514207	1.20204	0.767829	1.0175	0.0150469	-2.18597	-1.36521	1.08235	1.05984	-0.989481	1.70435	-0.981154	1.14072	0.907013	0.528722	0.84234	-0.49895	1.55208	0.58027	1.23921	0.149176	0.322947	0.0847066	-0.114562	-1.24003	-1.00969	1.00322	-0.760828	0.952141	0.500353	-0.250351	0.546041	0.25004	0.529817	-2.31151
Q9Y230	Q9Y230	RUVBL2	RuvB-like 2	-0.885691	-0.287363	-1.74579	0.797107	-1.44662	-0.0629898	0.797107	0.0118012	-0.923086	0.310965	-1.671	-0.586527	-2.37451	-0.376155	-1.14215	0.302599	1.88071	-1.64995	-0.291129	-1.30662	0.502419	-1.71295	-0.348782	-2.16686	-1.12142	-1.14296	-0.78149	0.038534	0.361528	0.15563	-0.0715295	0.37743	0.091511	0.310779	0.0494697	0.413048	-0.270977	-0.715074	1.71349	-0.672055	-1.22052	0.615996	-0.0792223	1.13063	-0.211628	0.6532
P35613	P35613	BSG	Basigin	-2.1217	-0.406308	-1.43944	-1.84879	-1.38096	-0.79617	1.62097	-1.96575	-1.73184	0.120004	-2.86243	-1.38096	-1.34027	-1.65604	-0.897766	-0.62576	-5.29234	-4.14683	-0.375614	-0.821678	0.613765	-1.50553	-0.266086	-0.965606	-0.147418	-0.633064	-0.32676	-1.12655	-0.163268	-1.04246	-0.122582	0.423502	0.542565	0.154643	1.28342	-3.98686	-0.361943	0.0585851	-0.828158	1.39293	0.2834	-0.980397	1.19157	-1.05149	0.383875	0.905048
Q9UEU0	Q9UEU0	VTI1B	Vesicle transport through interaction with t-SNAREs homolog 1B		0.0661961	-1.88026	-0.205402	-1.0881	-2.21976	-0.250669	0.496227	-0.907032	-0.454368	-0.363835	-0.884399	0.406248	1.44416	1.37277	0.561172	0.7532	0.256847	-1.7725	-0.826303	0.191589		-0.349747	-0.0111737	-0.778774	-0.668825	-0.104588	-0.452745	-0.793827	-0.211143	-0.656669	1.01109	0.159177	1.14314	0.468548	-0.742413	0.640948	0.471029	-2.59386	0.691355	0.666757	0.509148	0.615705	0.33574	-0.392222	0.14524
P07437	P07437	TUBB	Tubulin beta chain	0.622777	-0.669296	0.80842	-0.34999	-0.134645	0.726737	-1.70147	0.00644353	0.0658492	0.362877	0.875251	1.20198	0.0938766	-0.391908	0.329138	0.895069	-1.55163	-1.32928	1.73018	1.94809		0.0557167	0.00935139	1.27921	1.03914	1.7105	-1.44109	1.48784				0.295921	-0.0487754	-0.23649	-0.114602	-2.00561	-0.738918	0.33095	-2.18433	1.34584	0.562652	-0.933339	0.646768	0.281228	0.448307	-0.634896
Q16363	Q16363	LAMA4	Laminin subunit alpha-4	-1.63689	-0.560925	-1.45092	1.93638	0.329071	0.408772	0.953397	0.461906	-0.839879	-0.494507	-0.760178	-0.46794	-0.496797	0.609396	0.52185	-1.58677	-0.284811	0.376019	-0.293084	-0.742148	0.833703	-1.82468	0.77026	-2.51425	-1.25581	-0.555014	-0.486013	-0.649151	-2.02215	-0.0458906	0.132254	-1.22053	-0.638823	-0.716146	-0.297153	0.444835	1.01363	0.258159	-0.746297	-0.892556	-0.0648844	1.55978	-0.0995538	0.378964	-0.388528	-1.55787
P42167	P42167	TMPO	Lamina-associated polypeptide 2, isoforms beta/gamma	-1.74272	-0.414461	-2.07105	0.645158	-0.414461	-0.0712042	1.30182	-0.265219	-0.72787	-0.295067	-1.65317	-0.966657	-1.63051	-1.96494	-0.842379	1.36089	-0.437122	-2.315	-0.9285	-0.929198	1.03339	-1.32942	0.0235855	-1.56038	-1.2679	-1.02647	-0.351185	-0.298993	-1.0726	-0.0831921	0.270446	-0.334367	-1.77762	-1.79212	-0.091033	-1.85965	-0.61118	0.528616	-0.730209	0.457389	0.0784232	0.445592	0.359628	0.905088	-2.31048	0.984809
Q9UHV9	Q9UHV9	PFDN2	Prefoldin subunit 2	1.26042	0.692309	0.903323	-0.752321	0.189123	-0.281599	-0.687394	0.432601	0.757237	0.318978	1.06564	0.870859	1.91927	1.46919	1.63461	0.281037	2.39796	0.769861	0.298045	0.49067	-0.0987971	1.08007	0.0534194	0.664236	0.156992	0.0127353	0.393199	0.446001	1.13262	0.748837	1.25396	1.2221	0.260883	0.0589348	0.292226	-1.16237	-0.818386	-0.451369	-1.56163	0.836345	0.727881	-0.264589	0.360494	0.414104	1.21456	-1.74872
P61225	P61225	RAP2B	Ras-related protein Rap-2b	1.13311	2.13155	0.900139	0.4342	0.767014	0.933421	1.16639	-1.13003	0.900139	-1.99534	1.93186	0.0681041	-0.14367	-0.793206	0.227085	-0.0808368	-5.26256	-2.59865	0.241418	2.03313	-0.0515002	1.81908	-0.60742	2.45232	0.144524	-0.19417	2.09573	0.675534	-0.220387	-0.545077	1.09568	0.687626	-0.347674	-0.394334	0.496328	-1.8459	-1.73791	0.735209	-0.490752	0.945708	0.567319	-1.25821	0.0786056	1.02178	0.558114	-2.00884
Q06830	Q06830	PRDX1	Peroxiredoxin-1	-0.178613	-0.803503	1.97378	0.758721	1.8002	2.94584	-0.56049	1.10588	0.446277	-0.0397488	0.758721	0.446277	0.734835	0.270765	1.30305	2.01506	2.62889	1.57217	1.93015	1.45892	2.67593	0.832894	-0.859665	0.133286	0.575196	-1.26508	-0.191641	-0.671043	3.49324	0.687763	1.74012	2.35589	1.9478	-0.681985	-0.884608	1.99175	0.648211	-1.3263	1.54124	-0.503608	0.583694	-0.948213	0.130951	1.45061	-0.930158	0.439911
P37802	P37802	TAGLN2	Transgelin-2	-0.453441	-0.289366	0.941191	0.932076	1.09615	1.88006	0.175511	-0.0250245	1.11438	-1.7478	0.0205517	0.631273	-2.92707	-2.41745	-2.41609	-2.0334	0.437345	0.748231	2.91781	0.283628	1.24655	0.960717	0.105076	0.00101099	0.768028	1.07514	0.0110253	-0.434776	-0.722632	1.16133	0.861193	-0.480432	-0.935988	-1.36059	-0.802523	0.262315	-0.357877	-1.89026	0.0804476	-0.614875	-0.975388	0.808409	0.355527	0.124314	-0.316535	1.56557
P14543	P14543	NID1	Nidogen-1	-1.82923	-0.802163	-1.04467	1.99375	0.125052	0.453143	1.20918	-0.374218	-0.702309	-0.545396	-1.18731	-0.359953	-0.505777	0.61332	-0.83988	1.71501	1.91599	3.63532	-0.663374	-0.629981	0.992842	-1.72094	0.218049	-2.28942	-1.06706	-0.226094	-0.5325	-0.432522	-1.79325	-0.298566	0.289879	-0.327842	0.406141	-0.224218	0.34666	1.13076	1.13679	-1.18104	0.527405	-1.27907	-0.702779	0.83891	0.363066	0.819283	-0.960317	1.66147
O14618	O14618	CCS	Copper chaperone for superoxide dismutase	0.559156		0.694483		0.172508	1.13913		0.3465	0.481826	-0.832778	0.810477	1.0618	-0.778324	-1.16244	-0.694171	-0.526341	0.248825	0.980244	0.939109	0.369338	1.06302	0.383099		0.0518665	0.325399	0.233631	0.345934			0.986204	1.24949	-0.471399	0.680851	0.0335722	0.353917	0.536325	1.29151	-0.770485	0.513474	-0.463441	-0.815496	-1.56554	-0.121471	1.47288	0.0581912	1.61834
P04792	P04792	HSPB1	Heat shock protein beta-1	-0.0464491	0.0691705	0.0113607	1.14829	-0.0464491	2.49718	1.0134	0.878507	-0.605277	0.22333	0.627998	-0.00790921	0.241905	0.730787	0.121851	0.148909	0.0601131	1.45156	1.07409	0.922737	2.39215	0.106174	0.459521	0.245088	-0.336221	0.891411	0.561838	0.0458858	0.120593	0.331869	0.403893	-0.0643878	0.452425	-0.175752	-0.0585296	0.591786	0.693676	-0.0817386	0.114959	-1.20484	0.00392107	1.62473	-0.142526	-0.649152	-0.556569	-0.921892
Q9UHG2	Q9UHG2	PCSK1N	ProSAAS	0.246837	-0.102419	-0.2521	-1.28739	-0.913192	-3.24572	-0.913192	-0.0525254	0.359098	0.0223152	-0.988032	-1.08782	0.787388	-0.889941	0.612926	-1.19357	-3.75194	-2.13202	-1.39704	-0.233489	-2.57751	0.531576	-0.98903	-0.0675406	0.404541	-2.36799	0.033403	-0.773032	-0.137253	-0.462869	-0.337171	0.730424	-1.88726	-1.05168	-1.75997	-4.41629	-1.71981	-1.05266	0.970266	-0.0422891	-1.88426	0.777334	-0.30847	1.0748	1.05592	-0.651886
Q9GZM8	Q9GZM8	NDEL1	Nuclear distribution protein nudE-like 1		-0.0743955	1.77225	-0.757188	-0.617526	-0.493382	-0.462346	1.35326	1.2136		0.903239	0.670469	0.715787	0.927831	1.19968	0.843213		-1.38728	0.0626864	0.78756	-1.16601	0.771064	0.138721	1.52088	0.930638	0.357349	0.775498	0.43246	1.19763	0.906989	0.526749	0.798213	0.0483873	0.415415	0.673067	-0.605106	-0.729334	0.810561	-0.512625	1.30844	0.234053	-1.97157	0.422683	-0.525794	0.804063
P61604	P61604	HSPE1	10 kDa heat shock protein, mitochondrial	-0.544821	-0.0823871	-0.433199	-1.24645	-1.00726	-2.80915	-0.194009	-0.433199	-0.209955	1.14546	-0.481037	-0.959418	1.91131	1.63936	1.14659	-0.959184	-3.78312	-0.95367	-1.63273	-0.513539	-1.7472	-1.02125	-0.0626878	0.344701	-0.693931	-0.811224	-0.608323	-0.289581	0.551429	-0.750672	0.0268893	1.23947	1.7039	0.38164	-0.315355	-0.824338	0.588978	-0.177956	1.01104	0.692034	0.270796	-0.437117	0.184707	1.18696	0.446424	-2.09551
Q8N111	Q8N111	CEND1	Cell cycle exit and neuronal differentiation protein 1	-0.102302	-0.126764	-0.885081	-1.63117	-1.32539	-3.24565	-1.10524	0.0689313	-0.554846	0.937327	-0.713848	-0.726079	1.5625	1.45814	1.05554	-0.975938	-2.28257	-1.35679	-1.45148	-1.13882	-1.98657	-0.258295	-0.362432	-0.158558	-0.186639	-0.853931	-0.346958	-0.240283	0.443185	-0.319649	-0.209111	-0.253595	0.296849	0.30185	-0.620129	-1.347	-0.363754	1.01265	-1.17401	0.551324	0.978731	0.391568	0.540814	-0.512324	0.597474	-2.03634
O95292	O95292	VAPB	Vesicle-associated membrane protein-associated protein B/C	0.295583	-0.223037	-0.612001	-2.42717	-2.07062	-2.91338	-1.06579	-1.03338	-1.71407	1.39765	-1.06579	-0.936139	0.258649	0.307434	0.555587	-0.575497	-2.25055	-1.43088	-1.96472	-0.916076	-2.61382	0.723919	-1.29492	-0.19837	0.738404	-1.10783	-0.260361	-0.863735	-0.398458	0.0262068	-0.197752	0.444139	0.278131	0.715656	0.695171	-0.703214	-0.385344	0.602635	-1.15399	1.13677	0.0886038	-1.23085	1.04074	0.631457	0.923678	-0.824374
Q5T848	Q5T848	GPR158	Probable G-protein coupled receptor 158	0.105602	0.00698831	-0.227219	-1.57083	-0.96682	-2.79117	-1.45989	-0.350486	-0.0546451	0.697283	-0.264199	-0.239545	0.608971	0.895613	0.0462915	0.131252			-1.01528	-0.818785	-3.10947	0.143539	-1.23457	-0.381066	0.30488	-0.439551	-0.539262	-0.375156	0.634887	-0.820734	-0.428568	0.721734	-0.078022	1.39327	1.10227		-0.817685	1.29504		0.833189	-0.281974	-0.298401	0.584737	-0.057844	0.860152	-1.6521
Q9UEY8	Q9UEY8	ADD3	Gamma-adducin	1.97538	0.857729	1.62474	-0.194177	-0.369494	1.75623	-0.720129	-0.30375	0.178373	1.42751	1.29602	1.01113	-0.475248	0.807136	0.832092	0.319321	0.0336006	0.0594349	0.546063	1.3634	1.36513	0.94169	-0.96469	1.27368	-0.192404	-0.374196	1.32595	-0.216463	2.48705	0.116223	0.525393	1.39345	1.14226	0.64076	-0.474864	1.71466	1.10168	-0.956643	0.195843	0.581625	-0.468429	-2.20139	0.149429	0.979195	0.982805	-0.0914445
Q14697	Q14697	GANAB	Neutral alpha-glucosidase AB	-1.4333	-1.4333	-2.26159	-0.648601	-0.43063	0.0489073	1.09517	0.0489073	-0.605007	-0.474224	-1.78205	-0.692196	-1.62962	-1.65326	-1.5419	0.0391141	-2.4024	-1.68921	-0.403407	-1.02682	1.52209	-1.55655	-0.645064	-2.22651	-1.70273	-1.12855	-1.06306	-1.98385	-1.03812	0.556795	1.37165	1.14521	-0.0473497	-0.340719	-0.731372	-0.520771	-0.0894863	-0.737112	-1.9188	-0.583792	-0.28447	-0.476324	1.41472	0.965191	0.192574	0.97529
Q92945	Q92945	KHSRP	Far upstream element-binding protein 2	-1.14894	-1.09606	-2.49745	1.54808	0.331777	-0.937409	1.38943	0.38466	-0.990292	-0.276375	-1.99506	-1.04317	-4.19959	-2.50055	-1.01321	0.459414	-2.54053	-5.45242	-0.87073	-0.461871	1.54038	-1.89208	-0.501965	-1.52261	-0.836068	-0.823666	-0.829522	-1.33403	-0.623851	0.225248	0.0713214	-0.150989	-0.248002	3.11179	-0.715529	1.01727	-0.317888	-1.14056	1.12747	-0.627491	-1.08134	-1.1159	-0.0267316	0.994439	0.324508	-0.0427563
Q01995	Q01995	TAGLN	Transgelin	-0.120972	-0.166175	0.794402	-0.0305642	0.822654	1.47811	0.466676	-0.22268	0.39322	-0.35264	0.110697	1.09388	-1.76136	0.0238829	-1.54108	-2.16956	0.481136	1.73378	2.16275	0.128693	0.262586	0.714804	0.287059	-0.249764	0.606055	1.51831	0.370967	-0.736932	0.209632	1.65274	0.617255	-1.29281	0.128018	-0.913336	-0.814133	-0.0418189	0.82073	-0.839842	-1.15898	-0.895457	0.0839341	2.12699	0.21137	0.0503299	-0.859429	0.562993
O75821	O75821	EIF3G	Eukaryotic translation initiation factor 3 subunit G	1.28551	-0.29486	0.48096	-0.927009	0.538428	1.68779	-1.64536	0.538428	0.682098	0.682098	-0.352328	0.883236	-0.199646	0.222399	0.314795	-2.01047	-2.57903	-1.7335	1.88682	0.864202	2.09157	0.457986	-1.00255	0.220414	0.610467	0.601523	0.25196	-2.18436	1.67903	1.87695	2.4636	-2.06433	0.246691	0.528182	0.0640036	-0.367289	0.297402	0.358758	-1.64593	-0.374844	0.480746	1.50145	0.762262	0.374142	0.287026	-1.65049
Q13011	Q13011	ECH1	Delta(3,5)-Delta(2,4)-dienoyl-CoA isomerase, mitochondrial	-1.7259	0.236311	-1.52968	0.45706	-1.21082	-1.94665	0.947614	-1.35799	0.236311	-0.425937	-0.965546	-1.77496	1.26595	0.487588	1.00242	0.65411	-1.50578	-0.334715	-1.33233	-0.769341	0.13515	-2.00585	1.08218	0.188005	-0.949829	-1.32248	-0.631982	-0.339771	-0.507562	-0.666404	-0.357221	0.462089	0.299637	-0.893587	1.23637	0.0704999	-0.536671	-0.775396	-1.80713	1.0931	0.405812	-0.114446	1.21729	0.320457	0.291415	0.657036
P49588	P49588	AARS1	Alanine--tRNA ligase, cytoplasmic	1.10929	0.605415	0.800463	-2.04399	-0.272303	-0.0122386	-1.49136	0.329096	0.605415	1.01177	0.94675	0.719193	0.611177	0.506484	0.764767	-1.19856	-1.64514	-2.7052	0.0992533	0.311509	-0.672039	0.622901	0.358115	0.927825	1.00086	0.245351	0.553648	0.623415	1.47693	0.592953	0.4186	0.0498138	0.169862	0.231518	-0.15678	0.15735	-0.927886	0.465526	-1.95918	1.01878	0.572779	-0.0831071	0.592862	0.151392	0.867897	-1.56209
Q99614	Q99614	TTC1	Tetratricopeptide repeat protein 1	1.26531	-0.0896622	-0.154184	-0.573579	-1.44463	0.716866	-0.799407		1.36209	-1.28332	1.62018	0.942694	-0.0517085	-0.212831	0.573243	1.06678	-2.32968		0.346441	0.482036	-1.06148	1.30335	-0.0864881	0.999721	0.832049	0.422847	-0.213197	0.350558	1.67179	1.01511	1.24148	0.811449	-0.346835	0.76614	0.160129	0.160988	-0.549065	0.998537	-1.74118	0.750416	-0.51863	-1.44784	1.0327	0.352436	0.837091	-0.373394
Q9H313	Q9H313	TTYH1	Protein tweety homolog 1	-0.470874	0.0858553	-0.106859	0.621172	-0.834889	-1.8627	0.428458	0.257156	-0.470874	0.621172	-0.171096	-0.706413	0.101939	-0.0516004	-1.65847	-0.607029	-1.3764	-2.66459	-1.33738	-0.0935921	-1.42284	0.423615	-1.59462	0.832106	-0.316823	-1.92239	0.199514	-0.371048	0.210064	-1.22815	-1.31312	-0.179682	-0.77835	0.302287	-1.66587	-0.593373	-0.263356	0.139822	-0.319415	1.46836	-0.275054	0.434103	1.33201	-0.0320351	-0.858774	-1.98405
Q00577;P51512	Q00577	PURA	Transcriptional activator protein Pur-alpha	-0.280749	0.294092	-1.68911	0.581513	-0.798105	-1.97653	0.150382	-2.29269	-0.970558	-0.108296	-0.826847	-1.02804	0.102559	-0.358519	0.343902	-1.26032	-3.27777	-2.77724	-1.18249	-1.38819	-0.300183	-0.889077	0.65514	-0.83794	0.173405	-0.443869	-0.736532	0.0171101	0.231554	-1.16312	-1.0943	-0.32084	-0.490524	0.235468	-1.66443	-0.873858	-1.23646	0.441079	-0.563562	0.981626	0.165969	0.619627	0.695702	-0.429193	-0.398867	-2.3596
P31689	P31689	DNAJA1	DnaJ homolog subfamily A member 1	0.165689	0.636358	-0.252683	-1.35091	-2.44913	1.00243	-0.409572	-1.19402	-0.618758	0.270282	0.479468	0.636358	0.927293	0.300471	0.632975	-1.41123		-0.023907	1.00478	-0.0365342	-1.35798	2.17208	1.66816	1.03042	2.21144	1.76549	-0.0909465	0.491599	0.00922998	1.55597	-1.22347	-0.174257	0.812669	0.521662	0.612386		0.0248262	1.6165	-1.34656	1.23396	0.555874	-0.535535	0.30368	-0.33981	0.378297	-1.35906
P60900	P60900	PSMA6	Proteasome subunit alpha type-6	-3.05994	-0.616835	-2.16612	0.0982207	0.515336	-1.57024	0.0386328	0.217397	-2.40447	2.24339	-1.45107	-1.98736	0.417645	0.672021	-0.00499672	2.61574	-1.36522	-0.497443	-1.88923	-0.0540524	0.462794	-2.38156	-1.55653	-1.05549	-2.22137	-3.20398	-1.06855	-2.3452	3.3993	-0.339008	0.378541	1.41006	0.457698	-1.25316	-2.21781	0.126724	-1.38027	0.262191	-0.120734	0.0219761	0.512497	-0.418072	0.607718	1.70899	-0.581242	0.200052
Q8IUX7;Q8N436	Q8IUX7	AEBP1	Adipocyte enhancer-binding protein 1	-1.49741		0.484957	8.6366	0.467868	5.38961	0.741298	3.71485	0.895103	0.741298	0.382421	0.536226	1.38466	1.40032	-0.767249	2.01011	2.16722	1.33033	-1.44609	-0.611767	1.17483	-1.42583	-0.0592217			1.00995		-1.17974	-0.742126	-2.46484	-2.47691	-0.583941	1.18286	0.230923	-0.0980835	1.13563	1.02867	-0.504758	1.42594		-2.00635	0.0538968	-0.131562	1.01435	-0.527715	0.593297
P25787	P25787	PSMA2	Proteasome subunit alpha type-2	-0.633374	1.195	2.18868	-0.156408	1.67196	2.42716	1.8707		0.16157		1.98994	-0.792363	0.2626	0.028506	0.174717	-0.409677	-1.53964	-0.57863	3.27014	2.15554	1.07339	-1.45229	1.48279	2.05307	-0.0990754	1.25192	0.713673	2.36654	0.604269	0.278369	-2.14474	0.378879	0.0163125	0.254277	-0.624078	-0.536357	1.03442	0.344466	-0.293676	-0.379933	0.217961	1.25405	0.157319	-0.3319	-0.21847	-2.18693
Q9NZQ3	Q9NZQ3	NCKIPSD	NCK-interacting protein with SH3 domain	0.631695	-0.178521	-0.84783	-3.1728	-2.08077	-4.47619	-0.319428	-0.248975	0.0328397	1.6885	-0.495562	-0.84783	1.03139	0.824625	0.952979	-0.0512565	-1.22203	-1.25765	-2.91742	-1.17392	-2.57782	-0.705345	-1.07465	-0.0258009	-0.335143	-0.982731	0.0982986	-0.721537	1.89898	-0.742998	0.075051	-0.605646	0.101649	0.669647	-0.178364	0.377485	-0.265422	0.641251	-0.530467	0.570498	0.952541	0.937452	0.427218	-0.516401	0.625802	-2.06652
P24666	P24666	ACP1	Low molecular weight phosphotyrosine protein phosphatase	0.424397		1.81521				-0.360163		-2.85649		1.13763	0.816678	1.35381	1.09761	1.87874	1.60892	-0.524225	-0.866111	2.82057	1.1369		2.19036	0.139412	0.105749	2.81171	-0.992052	-0.0406969	-0.21197	0.336281	0.586341	0.685276	-0.856339	-0.361243	0.832444	-0.108956	-0.850602	-0.323303	1.3888	-0.23432	-0.689141	0.673103	1.93542	-0.454161	-0.496408	-1.07407	-0.829369
Q8N126	Q8N126	CADM3	Cell adhesion molecule 3	0.421601	0.220585	-0.494138	-1.64439	-1.03018	-2.47079	-0.549975	0.231752	-0.371295	0.0530718	-0.293122	-0.337792	0.797735	0.603997	0.851999	-1.50937	-2.25402	-2.8153	-1.13948	-0.379119	-2.3758	-0.0811203	-0.897307	0.258615	-0.430229	-1.31257	-0.220783	-0.425173	0.263684	-0.367372	-0.0610382	-1.04324	-0.764118	0.00221963	-1.52635	-2.79747	-0.949101	0.969393	-2.16065	0.838153	0.490685	-0.0632918	0.637841	-0.84371	0.464073
O60331	O60331	PIP5K1C	Phosphatidylinositol 4-phosphate 5-kinase type-1 gamma	0.258208	0.119592	-0.454674	-1.32597	-1.68242	-2.91016	-0.870522	-0.573488	-0.197244	0.594847	0.0799875	-0.15764	1.02324	0.948331	0.829557	-1.07147	-3.01242	-1.57955	-1.29966	-0.535623	-2.92529	-0.12157	-0.851095	0.495419	-0.481226	-1.21543	0.214449	-0.0328717	-0.0470845	-0.317732	-0.591703	-2.09067	-1.75062	-0.80451	-1.72669	-1.62893	-1.60191	1.28865		0.00321158	0.826408	0.69966	0.053663	-2.1598	-0.286293	-0.616981
P07942	P07942	LAMB1	Laminin subunit beta-1	-1.43775	-0.837581	-1.01763	3.25855	-0.312436	1.12796	1.05294	1.00793	0.0776719	-0.132386	0.347747	0.197705	-2.75722	-1.7975	-0.738158	1.13023	1.1387	2.37477	-0.572777	-0.753223	2.19949	-2.1823	-0.0529138	-1.95447	-1.32888	-0.57682	-0.772414	-0.603971	-1.70962	-0.517647	0.127821	0.0206789	0.59552	0.416835	-0.169521	1.5478	2.28246	-1.20376	1.13492	-1.53149	-0.708392	0.915291	-0.0824355	1.60003	-0.0802984	0.0203225
P19338	P19338	NCL	Nucleolin	-0.0921984	-0.76963	-0.498658	2.1772	1.83848	2.4143	1.09331	0.788463	1.12718	-0.871245	-0.0583268	1.36428	-2.25646	-0.680001	-1.03173	-1.16563	-0.830455	-0.724344	1.71503	-0.074875	3.36253	-0.549631	0.744161	-0.0772589	1.06227	1.12844	-0.05435	-0.566725	-0.249793	1.01059	1.22372	0.216656	0.433384	0.0663917	-0.519962	1.37964	0.152525	-1.72448	0.536739	-0.456099	-0.146462	-1.12482	0.0585448	1.79882	-0.268931	0.824343
P05060	P05060	CHGB	Secretogranin-1	1.89172	-1.64192	-1.14221		-2.46287		-1.39207	0.0713584	-1.42776		-1.60623	-3.67644	-0.776869	0.908604	0.3507	-1.30858	-1.82614	0.766482		-0.177025		0.0876346	-4.27195	0.759981	-0.895176	-1.39058	-0.839405	-1.61358	1.06931	-3.83544	-0.698119	-0.300237	-0.0403217	-2.04545	-0.637666	-5.69467	-0.0165538	-0.242221	1.62084	0.208863	0.439236	0.634459	0.201644	-0.241693	-1.73381	-1.4868
P05166	P05166	PCCB	Propionyl-CoA carboxylase beta chain, mitochondrial	-1.11937	0.183664	-1.15115	-1.81856	-0.769774	-4.48818	0.215445	-1.43718	0.469695	1.10532	-1.08759	-1.08759	1.78646	0.629074	0.458566	0.0145946	-1.70259	-2.1806	-1.88511	-1.90214	-1.51219	-0.226468	0.065529	0.370431	-1.41646	-0.579495	-0.255958	-0.360379	1.37983	-1.12381	-0.522962	1.86251	0.947128	0.519691	0.778798	-0.544199	-0.881722	1.03168	-0.935867	1.34715	0.549304	-0.100488	0.290269	0.408337	0.293035	-1.91036
P00750	P00750	PLAT	Tissue-type plasminogen activator	-0.998409	-0.610227		-0.24444	-0.580367		1.2635	-0.662483		-0.901364		-1.05813			2.1246	-0.827737		1.72159	-1.41771	-1.48774	-0.901582		-0.676396				-0.0214056	0.0414029						-0.896569		0.834732	0.178112	-0.952547		-1.63412	0.170083	0.0681196	1.59025	0.801783	-0.350445
Q66LE6	Q66LE6	PPP2R2D	Serine/threonine-protein phosphatase 2A 55 kDa regulatory subunit B delta isoform	0.471893	-0.0666022	1.66855	-1.62226	0.0231471	-0.964095		1.5788	2.26688	1.72838	0.112896	0.711225	0.410918	-0.587892	0.0142036	-1.83188	0.601263		-0.12096	0.482631	0.0815379	2.1909	-1.18936	-0.163739	1.32495	1.91398	0.0917176	-0.936403	2.91655	1.03163	1.64316	-0.608363	1.0424	-2.26847	-0.324849	0.655312	0.458861	0.560986	-0.983696	0.65024	-0.105151	-1.90825	1.39655	0.106435	0.707408	-0.424522
P62826	P62826	RAN	GTP-binding nuclear protein Ran	0.621665	-0.630522	1.26381	-1.1924	0.589558	1.24776	-1.41715	0.477182	0.846417	-0.373663	0.926685	1.42435	1.4539	0.741719	0.956582	1.0741	-0.549216	0.587281	1.73136	0.234984	0.813999	0.919702	-0.857549	-0.117458	0.546803	0.300211	0.520261	-0.447893	1.0101	0.995324	1.46082	0.707038	0.0150806	0.644136	-0.604141	-1.39484	0.6229	1.12527	-2.31945	-0.0966952	0.784014	-0.531148	-0.690007	0.602686	0.460631	0.628452
P52272	P52272	HNRNPM	Heterogeneous nuclear ribonucleoprotein M	-1.49194	-0.724126	-1.40266	0.865071	-0.56342	-0.170585	0.722222	0.0615447	-1.0991	0.168682	-1.40266	-0.599133	-1.7566	-0.19132	-1.31159	-1.11549	-2.35118	-2.27409	-0.781976	-0.873722	1.16044	-1.86014	0.021446	-1.59143	-0.726108	-0.418218	-0.858075	-0.363773	-0.586419	-0.311014	0.0109153	-1.62972	0.914792	2.24439	2.48508	0.757274	0.907867	-0.959681	-0.625537	0.168331	-0.547876	2.30493	-0.990078	0.776039	0.298164	-0.589707
Q14444	Q14444	CAPRIN1	Caprin-1	-1.23016	0.185412	-3.33206	-0.157756	-1.91649	-1.10147	-1.05857	1.81546	-1.14437	1.85836	-0.886989	-0.11486	-1.97733	1.06383	0.802012	-0.414402			-2.06984	-1.79134	1.25337	-2.63659	-0.855169	-1.30249	-1.00963	-1.45782	-1.73696	0.238767	2.01762	-0.649945	0.235306	-0.392275		-0.0563644	-0.128633	0.0393368		-2.11028		0.655789	0.628557	0.673969	0.451631		-0.0537378
P31323	P31323	PRKAR2B	cAMP-dependent protein kinase type II-beta regulatory subunit	0.983924	0.338956	0.921	-1.76899	0.00860656	-0.856594	-1.02963	0.181647	0.826614	1.04685	0.637843	0.873807	0.0419664	0.100343	0.571228	0.267274	-2.62484	-2.36435	0.106158	0.488678	-0.450759	1.17442	-0.881669	0.96325	1.66786	0.890943	0.64804	-0.265065	1.38161	0.609103	0.813319	0.474078	0.390193	0.171796	0.0356459	-1.57193	-1.18496	0.444139	-1.03206	1.47749	0.737006	-1.01313	0.844672	0.8454	-0.342773	-0.471915
P62857	P62857	RPS28	40S ribosomal protein S28	-0.00717149	-0.365542	-1.57504		0.366131	-0.932962		-1.02255	0.619977		-0.544727		-2.17843	-1.48934	-1.90784	0.593857	-1.97554	-1.81591	-1.7935	-0.606697	0.343898	-1.02815	0.372145	-0.59553	-1.38392	-0.456604	-0.790333	-0.906001			0.224427	-0.751175	0.59288	-1.02417	0.385813	1.08226	-1.74684	-0.586787	-1.33076	0.265292	-0.0367631	0.165273	0.442851	2.4323	-0.64919	-0.403698
O60861	O60861	GAS7	Growth arrest-specific protein 7	1.11495	-0.211254	1.85039	4.27373	1.00644	-0.52472	-1.65802	3.16454	2.13974	1.38019	1.71777	1.85039	0.376025	-0.138193	0.466513	-2.32556		0.892987	1.30298	0.906106	-0.555842	2.33614	-1.33874	0.176272	1.41839	1.54001	0.581753	-1.75409	1.64003	1.24272	1.75028	-1.27163	-3.26096	-1.75335	-1.33859		-2.8682	0.238149	-1.55802	1.07598	0.0425071	1.47345	0.58733	-0.580067	-0.0542094
O43491	O43491	EPB41L2	Band 4.1-like protein 2	1.33938	-0.170163	1.78337	3.5149	0.362617	2.36054	-1.05813	2.09415	0.362617	1.47258	1.07299	1.56137	0.208153	0.378802	0.233352	-0.68241	-0.608391	-0.720216	0.943027	1.11391	2.31109	1.37041	-0.841875	0.303372	-0.819934	-0.696313	1.0005	-0.965267	2.19013	1.75631	1.25084	0.240122	0.33712	0.559109	-0.664096	1.27964	0.301009	0.475263	-0.893336	-0.685301	0.606256	0.991569	0.864272	-2.05118	0.81209	-0.5769
Q14112	Q14112	NID2	Nidogen-2	-1.7168	-0.767777	-1.32453	1.6364	0.206549	0.168589	1.00372	0.282471	-0.691855	-0.388169	-0.856352	-0.438783	-1.23568	-1.14396	-0.955409	0.965651	0.208882	2.54576	-0.581174	-0.547689	1.18104	-1.44737	0.0127665	-2.4398	-1.09374	-0.974236	-0.490012	-0.687567	-1.99255	0.152661	0.716955	0.527735	0.327671	0.989834	0.72449	1.50168	2.98114	-1.23806	0.734784	-1.06951	-1.30163	1.06746	1.03412	0.0894037	-0.260273	-0.352561
P00403	P00403	MT-CO2	Cytochrome c oxidase subunit 2	0.138597	0.711485	-0.303346	-1.72738	-0.827129	-2.57853	-1.40002	-1.18723	0.00765084	0.302279	-0.0578221	-0.794393	0.489658	-0.896644	0.0319464	0.564884	-4.38072	-2.80971	-1.63383	-1.01086	-2.24946	0.283451	0.157788	-0.0140719	-0.00328538	-0.454404	-0.377001	-0.225306	0.27313	-0.695575	-1.36265	1.10578	-0.27034	-1.33201	0.525192	-1.40498	-1.97305	1.05695	-0.728589	1.25265	0.270545	-1.4366	0.30412	0.299455	-0.144621	-1.67408
P51991	P51991	HNRNPA3	Heterogeneous nuclear ribonucleoprotein A3	-0.858559	-1.26871	-1.87187	0.42014	0.178876	0.0823701	1.14393	-0.279526	-0.231273	-0.593169	-1.41347	-0.569043	0.370111	0.44102	0.306329	-1.46257	-2.27499	-1.46327	-0.340181	-0.343453	0.823762	-1.76186	-0.179396	-1.08056	-0.42137	-0.424881	-0.602577	-0.261905	-1.41453	-0.670618	-0.0958927	-1.62945	-0.149236	0.68738	-0.875435	-0.368718	-0.0329928	0.552877	-1.65758	-0.35342	0.743852	1.26717	0.676003	-0.386256	0.466249	-1.6501
P63027	P63027	VAMP2	Vesicle-associated membrane protein 2	0.216502	0.173944	-0.187798	-2.12418	-1.63477	-2.97534	-0.187798	-1.16663	0.471849	0.642081	-0.187798	0.0249917	0.439492	-0.360078	0.708554	1.10711	-1.6003	-2.13369	-1.52875	-0.334171	-3.02483	0.627332	-1.34211	0.580565	-0.461369	-1.29229	0.0284845	-0.123459	-0.199233	-0.617853	-0.375009	1.97985	0.0586584	0.623955	0.973978	-0.0186765	-1.11773	0.134992	-0.968815	1.78428	0.0544166	-1.70406	0.285247	-0.208032	1.26649	-0.412788
O15294	O15294	OGT	UDP-N-acetylglucosamine--peptide N-acetylglucosaminyltransferase 110 kDa subunit	0.149316	0.0788661	-0.273383	-1.56496	-1.33013	-2.10508	-1.18923	-0.17945	-0.883949	0.572015	-0.109	-0.46125	1.39237	0.947499	0.931591	-0.985585	-1.86769		-2.05136	-0.522502	-1.50137	-0.638331	-0.2831	-0.388869	-0.641745	-0.954823	-0.158537	0.322154	0.0273093	-0.0877	0.0473308	-0.54661	0.0608488	0.405994	-0.692296	-1.89668	-0.898005	0.0106254	-0.555799	1.05656	0.610258	0.409055	0.599735	-2.04217	0.822149
Q16864	Q16864	ATP6V1F	V-type proton ATPase subunit F	0.904915	0.610696	0.878168	-1.98379	-1.23486	-3.66886	-1.66282		0.155993	-0.111479	-0.218468	-1.10113	0.926947	0.943827	0.771511	0.705119	-2.07607	-1.30269	-0.965913	-0.563976	-1.13048	0.0985009	-1.71949	1.06787	-0.169564	-2.13108		-0.655724		-0.408423	-0.323195	0.426823	0.324768	0.0861753	0.279704	-1.21488	-0.449264	0.642887	-1.04344	1.1501	0.520296	-0.531342	0.424372	0.826811	0.188704	-0.00517857
Q8NBS9	Q8NBS9	TXNDC5	Thioredoxin domain-containing protein 5	-1.37035	-0.814908	-1.70361	0.829196	-0.0150735	-0.348338	0.0293617	1.25133	-0.659385	0.495932	-1.34813	-0.726037	-0.500444	-1.00381	-0.440127	-0.186691	-0.914705	1.12524	-0.967846	-0.847487	1.10274	-2.06212	-0.148152	-2.3592	-1.21656	-0.446815	-0.906989	-0.249149	-1.28951	0.172462	0.988405	-0.0314114	-0.404645	0.206257	-1.47215	0.0632527	1.32472	0.59165	-1.46221	-0.98902	-0.092656	1.62794	1.14314	0.453802	-0.1548	-1.15621
Q7Z406	Q7Z406	MYH14	Myosin-14	0.227682	0.227682	0.304762	0.61308	-1.3653	-0.902819	-0.440342	0.330455	-0.74866	0.741546	0.0478294	0.0735226	1.00014	1.03685	1.51111	-1.45957	-0.516126	-0.682372	-1.39595	-0.521898	-1.83747	-0.20703	-0.969773	0.230637	-0.487378	-1.69959	-0.2583	-0.152334	1.96899	-1.31233	-1.58343	-0.983812	0.620841	0.539765	-0.147263	0.616231	0.0899022	0.314039	0.380173	-0.644151	0.477171	1.7192	0.0448105	-0.820849	-0.0564273	-2.02606
P26038	P26038	MSN	Moesin	-1.65299	-0.82207	-0.551119	2.79061	0.406242	1.67068	1.61649	0.713319	-0.0995337	-1.27365	0.460432	-0.605309	-0.29997	0.198432	0.172832	-0.500822	1.47109	1.14517	1.28324	-0.433042	0.981114	-1.26463	-0.284384	-1.50261	-1.07171	-1.06884	-1.36233	-0.897913	-0.801761	-0.554411	-0.487971	-0.18763	-0.0301305	-0.266419	-0.00171251	1.44204	1.67022	-1.42405	0.128685	-1.36545	-0.274131	2.19507	0.22633	0.0844214	0.167581	0.326905
O14974	O14974	PPP1R12A	Protein phosphatase 1 regulatory subunit 12A	0.184852	-0.3443	0.147055	-0.45769	0.789596	0.543919	0.63841	0.732902	0.978579	0.506122	0.071462	0.940783	-0.666006	0.19403	-1.53977	-0.969915	-1.86269	1.08883	0.83808	0.124482	1.47657	0.529465	-0.139487	0.00784172	0.349525	0.306934	0.754825	-0.586536	0.22298	1.48983	1.33646	-0.487833	0.380643	-0.481813	1.19599	0.822071	1.38215	-0.282206	-1.61157	-0.331472	-0.661767	2.16258	0.640071	-0.276851	0.313781	-0.482588
Q9BTV5	Q9BTV5	FSD1	Fibronectin type III and SPRY domain-containing protein 1	1.07225	0.893287	1.03971	-2.18162	-0.18049	-1.0265	-2.34431	0.177436	0.649246	1.60914	1.56033	0.714324	0.848908	0.74156	0.484709	-1.13306			0.0368975	-0.149008	-1.22613	1.70395	0.451888	0.994517	1.05539	0.105145	1.13345	0.292304	1.49004	0.491162	0.802688	-1.1999	-0.317478	0.14275	-0.275711	-1.72571		1.28701	-2.21833	0.443096	0.161769	-0.464064	0.767199	-0.270144	0.520992
O00330	O00330	PDHX	Pyruvate dehydrogenase protein X component, mitochondrial	0.0404752	0.0957093	-0.419808	-2.11365	-0.880092	-3.64179	-0.382986	-0.511865	0.0772979	0.611227	-0.30934	-0.622333	1.07893	0.759274	0.728715	-0.556388	-1.27881	-1.64277	-1.24371	-0.914587	-2.24527	0.0457216	-0.242145	0.0545851	-0.363502	-0.681085	-0.267001	-0.370108	0.608908	-0.579253	-0.694321	0.0924973	0.218207	-0.23749	-0.204604	-0.660547	-0.0187984	0.77063	-0.87985	0.807388	0.815858	0.273964	0.376092	-0.0340382	0.524237	-2.39938
P14618;P30613	P14618	PKM	Pyruvate kinase PKM	0.0941689	0.706004	0.386785	-0.730478	1.58385	-0.118643	-0.517666	-0.730478	0.0409659	0.46659	1.02522	-0.145245	0.582696	-0.116248	1.11088	2.18703	-0.550405	-2.65459	-0.182376	1.60422	1.80457	-0.0796816	0.388608	0.526474	0.0540089	-0.483777	0.620705	-0.0270913	3.15927	-0.296197	1.14269	1.96447	0.43054	0.527191	0.703155	0.650924	-0.99409	0.480126	-0.986552	1.21659	0.335582	-1.61598	0.769282	1.1582	0.0093333	-1.28537
O75396	O75396	SEC22B	Vesicle-trafficking protein SEC22b	0.164184	-0.450939	-1.06606	-1.25533	-2.24899	-3.00606	-0.356305	0.211501	-0.356305	-0.308987	-0.26167	-0.876793	-0.593593	-1.78706	0.352408	-0.418559		-2.33272	-2.43989	-1.06776	0.803286	-0.816454	-1.04514	-2.12967	-0.08419	-1.86417	-0.367621	-1.24887	0.858808	0.274465	0.618869	0.99299	-0.370267	0.043876	-0.176469	-2.41802	-2.37158	0.279363	-2.09455	1.41548	-0.142907	0.406133	1.00033	-0.654012	0.516608	-0.802953
P13667	P13667	PDIA4	Protein disulfide-isomerase A4	-1.70275	-0.449658	-2.48593	0.490159	-0.423552	0.176887	0.986174	0.0985684	0.124674	-0.319128	-0.527976	-0.162492	-0.754173	-1.41595	-1.59708	-0.623989		-1.01819	-0.0514523	-1.53886	1.38617	-1.23445	0.181979	-1.73545	-1.0473	-0.15928	-1.26535	-1.32652	-1.07563	-0.141991	0.326474	-0.703812	-1.22182	-0.0467326	-0.440154	-1.06647	0.0490733	1.21092	-1.33885	-0.532446	0.483909	1.00038	1.03136	-0.14851	-0.923323	-1.38609
P02787	P02787	TF	Serotransferrin	-1.21678	-0.891418	-1.60412	0.549478	0.131153	-0.612535	1.29317	-0.225197	-0.968885	-0.690002	-1.55764	-1.48017	-1.02251	-0.062102	-0.797058	-0.592125	1.58118	-0.340757	-0.625789	-0.497343	0.785382	-1.53504	0.199517	-2.27194	-1.31862	-1.65663	-0.304892	-0.404953	-0.608265	0.630996	0.00713669	-1.12556	0.296397	-0.205322	-1.35099	-1.18104	-0.100781	-1.21912	-0.069923	-2.0558	-0.0833832	1.12685	1.20724	-0.134268	0.296423	0.40208
Q08211	Q08211	DHX9	ATP-dependent RNA helicase A	-1.28725	-0.298589	-1.64317	0.709848	-0.437002	0.353929	0.709848	-0.654508	-1.18839	0.0375571	-1.46521	-0.951107	0.477938	-0.444602	0.661432	-0.795747	-3.48449	-1.51717	-0.591472	-0.919071	1.12638	-1.42041	0.295318	-1.43502	-0.690906	-0.458177	-0.571751	-0.622843	-0.470932	-0.665445	-0.289303	0.916784	0.894294	2.25004	0.635089	-1.13793	-0.321717	0.264465	-0.653355	0.0301674	0.493638	-0.26831	0.181213	0.491714	1.33717	-2.41533
P12532;Q6ZQV5	P12532	CKMT1A	Creatine kinase U-type, mitochondrial	0.0845274	0.457666	-1.06881	-1.89989	-1.27234	-4.22353	-0.967046	-0.339494	-0.933124	-0.186846	-0.678711	0.101488	1.12899	0.0382594	1.28421	0.406142	-1.64356	-2.037	-1.79387	-0.656533	-2.74834	0.0897647	-0.809133	-0.777575	0.122613	-0.254918	0.188892	0.212612	0.591579	-0.708119	-1.10887	0.595002	-0.109131	0.264396	0.478476	-0.860609	-0.117286	0.478295	-0.475507	1.7334	0.377666	-1.53434	0.830896	0.417461	0.104116	-1.35446
Q6PKG0	Q6PKG0	LARP1	La-related protein 1	-0.864926	0.394624	-0.491726	-2.2411	-1.98453	0.487924	-0.421751	-0.188501	-0.491726	0.954425	-1.4014	-0.515051	-0.536677	-1.49704	0.195023	0.42341		-1.49855	-1.74568	0.0395822	-1.69275	-0.927282	-0.0979287	0.317749	-1.0684	-0.876863	0.540839	-0.13081	-0.122358	-0.451184	-0.644991	0.31046	0.188662	0.39392	0.93519	-0.274463	-1.30925	0.485287	0.438862	1.11748	-0.65964	-1.93947	0.783381	0.0700375	1.1014	-1.09776
Q9UID3	Q9UID3	VPS51	Vacuolar protein sorting-associated protein 51 homolog	0.79823	0.0333318	-0.986532	-3.19624	-1.199	-3.28123	-1.53896	-0.604083	0.0758261	1.35066	-0.00916252	-0.901543	0.48499	-0.359503	-0.191744	0.140278			-2.48984	-1.17404	-1.73119	-1.21186	-0.548414	-0.112778	-0.428652	-2.05895	0.204571	-0.218405	1.8305	-0.768663	0.218665	0.530245	-0.690293	0.790665	0.596499		-1.87794	0.523198		1.18817	0.570834	-1.66483	0.60845	0.102778	0.535924	-0.29555
Q02952	Q02952	AKAP12	A-kinase anchor protein 12	1.20545	-0.560507	1.35806	-1.91222	-0.233478	-0.451497	-1.04015	0.44238	0.398776	0.725804	0.834813	1.03103	0.198161	0.450058	0.391163	-1.19706	-1.91019	-0.906978	0.729016	1.04158	0.620761	1.33212	-0.594117	1.09801	-0.199512	-0.17398	0.736039	-1.28463	1.21722	0.983326	2.03183	0.824879	0.85787	1.33274	-0.936625	-0.0389671	2.05306	1.07389	-1.01034	-0.609014	1.10877	1.12671	0.624638	-1.83362	0.0343402	-0.444668
P22061	P22061	PCMT1	Protein-L-isoaspartate(D-aspartate) O-methyltransferase	0.174388	0.300006	2.18428	1.49338	1.30495	1.83883	-1.49006	1.80743	-0.233872	0.80248	2.59254	0.0801742	1.40148	0.742594	1.13941	1.30875	-0.831206	-0.676264	2.15956	1.15443	1.75038	-0.00819575	0.77862	0.579346	0.347895	-0.656794	-0.347275	-0.659022	1.58496	-0.0948583	1.01727	0.703045	-0.0677764	0.138741	-0.0493997	-1.45909	-0.600204	0.900145	-1.84042	0.94709	0.569102	-0.353711	0.764834	0.430659	0.6245	-1.34583
Q16543	Q16543	CDC37	Hsp90 co-chaperone Cdc37	0.367843	-0.436895	0.797036	-1.72447	0.671854	0.34996	-1.20587	0.0638307	-0.0792337	-0.901854	0.618205	0.653971	-0.161675	-0.376104	0.276756	-2.23892	-4.53522	-8.23061	1.46677	0.311511	1.18236	1.41651	-0.771483	-0.0816893	0.996407	0.191863	0.41974	-1.42439	1.96567	0.231617	2.23726	-1.61619	-0.395395	-0.823347	-2.76988	-1.20243	0.165798	0.878392	-0.713281	0.0524337	0.69433	0.784283	-0.53022	-1.51756	1.34859	-1.42582
P07998	P07998	RNASE1	Ribonuclease pancreatic	-0.0653737	0.586688	-0.806934	1.95474	-0.385012	-0.295513	-1.12657	2.08259	0.126409		0.663401	0.471618	0.479738	1.23981	1.07022	0.0608782	1.37997	1.00464	-0.949119	-1.69997			0.153225			-1.35302	-0.25926	-0.910554	-0.645761	-0.16803	-0.0398089	-0.79345	-0.0769424	0.767977	-0.206847	-0.224394	0.253562	0.27851	-0.292302	-0.19456	0.902417	1.2156	-0.112389	-0.167901	0.3393	-2.46982
Q9Y2B0	Q9Y2B0	CNPY2	Protein canopy homolog 2	-3.11672	-0.692042	-2.30849	-2.10644	-2.61158	-1.39924	-0.237415	0.217212	-2.20747	0.671839	-2.15695	0.31824	-1.47931	-0.783835	-0.0063757	0.977225		-0.881642	-1.85061	0.64318	0.168666	-1.53873	0.42395	-3.25808	-0.860803	-0.0594668	-1.28876	-1.56862	-0.21188	0.0272079	0.710286	1.02542	0.471295	0.519585	0.193342	-0.0863405	-0.156553	0.268592		1.01459	0.619169	-0.850757	0.93781	0.642032	-2.05903	-0.505516
P24539	P24539	ATP5PB	ATP synthase F(0) complex subunit B1, mitochondrial	0.307138	-0.139708	-0.139708	-2.75204	-1.68648	-4.50505	-0.380317	-1.48025	-1.20526	1.81954	-0.964655	-1.10215	1.50607	0.819374	1.16858	0.246364	-2.08641	-0.645283	-2.15124	-0.694942	-3.25816	0.945234	0.0783682	0.758759	-0.45453	-0.820603	-0.752	-0.375654	0.175333	-0.638166	-1.25505	0.231831	0.0114017	-0.134796	0.303828	-1.60219	-0.524534	0.87362	-1.12267	0.678263	0.822631	-0.187783	0.979555	-0.094248	0.513529	-2.10875
P39060	P39060	COL18A1	Collagen alpha-1(XVIII) chain [Cleaved into: Endostatin;Non-collagenous domain 1	-1.43536	-0.956205	-1.18894	2.57586	-0.0252746	0.262219	1.38481	0.796135	-0.381219	0.35805	-0.901445	0.316979	1.14806	1.67041	0.595618	3.01174	3.62316	5.32183	-0.663925	-0.946929	0.954449	-2.09431	0.577367	-2.79027	-0.946297	0.0672917	-0.346167	-0.36468	-1.81646	-0.0733288	0.217062	-0.184656	0.679603	-1.22483	0.934131	-0.537814	1.19864	-1.29319	0.155684	-1.91601	0.438476	0.936975	0.370068	0.603337	-0.0396715	1.31625
O75122	O75122	CLASP2	CLIP-associating protein 2	0.833651	-0.161196	0.762591	-1.39291	0.0519855	-0.540186	-1.72453	0.478349	0.904712	1.11789	0.69153	0.738904	0.48431	0.712522	0.673589	-0.915336	-2.03212	-2.675	0.22916	0.0472957	-0.455868	1.33915	-0.0188374	0.542327	1.06193	-0.124511	0.575105	-0.0474719	1.38004	0.907306	1.00436	-0.567542	-0.219776	0.834411	0.194914	-0.885539	-0.129689	0.848837	-1.07408	0.744851	0.0967675	0.716159	0.818416	-0.381885	0.96626	-1.89609
Q92599	Q92599	SEPTIN8	Septin-8	0.75991	0.426323	1.76067	-1.33259	0.75991	1.03284	-0.483458	-0.726066	-0.362154	0.699258	0.790236	0.244367	0.249792	-0.668041	-0.100737	-0.125776	-6.0547	-3.8008	1.47678	0.567824	-0.206245	1.53415	1.33599	0.710111	0.816928	0.337768	0.0604718	-1.00294	1.24186	0.375256	-0.286814	1.88823	-0.0167188	-0.84918	-1.65946	-0.818282	-1.40894	0.185382	-0.754393	1.11624	0.336914	-1.62173	0.157223	1.80045	-0.0641977	-0.093944
P16403	P16403	H1-2	Histone H1.2		-0.555474	-1.16927	0.365224	-0.301488	-0.0157542	0.481635	0.301728	-0.38615		-0.714215	-0.693049	-1.84416	-0.895137	-2.71541	-1.08259	0.263784	1.10219	-0.759947	-1.77103	-0.407798	-1.65354	0.203072	-1.26228	0.11645	0.698419	0.11255	-0.183969	-1.5628	0.171821	-0.854944	0.714252	1.57938	0.742546	3.90211	1.89237	2.03291	-0.791642	1.35275	-0.638841	-1.60319	0.32201	0.179974	0.428594	-0.278245	1.66295
Q92563	Q92563	SPOCK2	Testican-2	-1.61504	-0.729662	-1.79212	4.30715	-0.336161	0.706617	1.00174	-0.119735	-0.00168487	-0.611612	1.39524	0.745967							0.273501	-1.70333	0.145844	-1.29542	0.702178		-0.296744	-0.414628	-0.517659	-0.495304	-0.409547	-1.17106	-1.24978
P00352	P00352	ALDH1A1	Retinal dehydrogenase 1	-1.2933	0.302408	0.270494	3.78105	2.60022	2.63214	1.89811	-0.814586	2.02577	-0.0486471	1.4194	0.749206	0.00269382	0.120879	-0.178119	1.02706	-0.624743	-0.156039	0.639456	0.619898	5.41879	-1.07395	2.24554	0.193622	0.841226	0.187035	0.165749	0.530904	2.56543	-0.262761	-0.923769	1.04277	0.836953	0.0416286	-1.34354	0.881726	0.930671	-0.431008	-1.87773	-0.739345	0.0301575	0.643597	0.37968	0.821713	-0.373876	1.81531
O00233	O00233	PSMD9	26S proteasome non-ATPase regulatory subunit 9	-1.27558	1.99659	-0.450165	-0.685997	1.1417	0.345768	0.905868	-0.125896	0.846911	0.0214989	0.699516	-0.037459	0.0719189	-0.310577	0.197276	1.20006	-0.136165	-0.0731094	-1.2771	1.27969	2.05894	-0.133227	2.161	-0.667358	-0.375002	0.455197	1.98788	2.32682	0.927642	-0.350549	0.346117	0.351748	0.198342	0.481139	0.220628	-0.786009	0.786533	0.526205	-2.0177	-0.206635	-0.658489	0.645823	0.421064	1.03566	0.361099	1.03566
Q9NZL9	Q9NZL9	MAT2B	Methionine adenosyltransferase 2 subunit beta	0.0560737	0.912826	1.85249	-1.82325	-0.524307	-0.607219	-0.441396		-0.275572	-0.054475	0.553543	1.1892	-0.316562	-0.586211	0.0229061	1.52148	-2.52146	-1.62497	0.420228	0.481355	0.65812	0.292287	-0.514118	0.641573	0.880351	0.0628027	1.05491	0.311353	0.923829	0.468024	0.22058	1.82838	0.441673	0.380151	1.4932	0.0201496	-0.0369647	0.754226	0.649446	0.692256	-0.175259	-2.12362	0.850354	0.899009	-0.111594	-1.17378
P62888	P62888	RPL30	60S ribosomal protein L30	-1.35768	-0.779788	-1.51948	0.930759	0.51468	-0.0169767	1.64734	-2.4441	-0.964712	-2.23606	-1.56572	-0.733557	-2.0508	-0.900444	-2.32964	-2.33243	-8.68361	-2.59399	-0.752355	-0.673219	1.52381	-1.19122	0.589142	-0.948786	-1.5851	-0.692204	-0.491315	-0.350296	-0.871242	-0.698015	-0.900433	-1.0126	-0.652741	-0.97379	0.853695	0.533583	0.344075	-0.203652	0.725787	-1.05288	-0.791057	1.07585	-0.218648	-1.04048	0.0979617	-0.602197
P61026	P61026	RAB10	Ras-related protein Rab-10	0.0102837	0.196482	0.680596	-1.06966	-2.48477	-1.70274	-0.622789	-0.436591	-2.03789	-0.697268	-1.4793	-0.697268	0.33412	0.212747	0.927099	-0.369193	-1.38101	-0.54154	0.0466914	-0.738461	-2.60482	-0.669386	-1.04667	0.876891	-0.289332	-0.74126	-0.872628	-0.690616	-0.393325	-0.083469	0.12672	0.0908385	0.226219	0.015866	-0.598475	-0.75684	0.126306	0.866802	-1.37607	0.759281	0.297971	0.927846	0.407842	-1.08985	0.731024	-1.70524
P12277	P12277	CKB	Creatine kinase B-type	0.959435	1.13471	0.594285	-1.28989	-0.136014	-0.325892	-1.37752	0.462831	0.857193	0.302165	0.272953	0.944829	0.317707	-0.849831	1.43172	-0.0622624	-3.41085	-4.73575	-0.0287509	0.459454	-0.6147	1.11679	0.616059	1.4461	0.748875	0.110576	0.745231	0.686251	1.1679	-0.153948	0.0501673	2.74228	0.902337	0.189701	-1.05356	1.40289	-1.26506	-0.402021	-0.807555	1.69939	-0.334013	-1.57354	1.57588	0.0344306	0.283866	-0.111585
P04156	P04156	PRNP	Major prion protein	0.184683	0.184683	-0.559647	-0.971687	-0.99827	-1.41031	-0.214065	1.12839	-0.0146911	0.809388	0.317599	-0.25394	0.692991	1.0545	1.69889	0.871714	-0.374905	1.53199	-0.839964	-0.206615	-1.98201	0.00571365	-1.20706	0.102542	-0.820971	-1.50685	0.0076201	-0.224505	0.228086	-0.444546	0.180704	-0.512224	-0.484124	0.865414	0.346303	-4.35108	-0.456189	1.28918	-0.218021	1.15936	0.0841792	-1.56437	0.429494	0.627641	0.210582	-0.363644
P62316	P62316	SNRPD2	Small nuclear ribonucleoprotein Sm D2	-1.45674	-0.482098	-1.42254	1.2449	-0.294009	-0.0375245	1.2278	0.23606	-0.977969	-0.0204255	-1.23445	-1.18316	-2.59991	-2.21581	-1.12863	-1.32504	-6.20793	-0.364694	-1.56979	-0.382103	0.612431	-1.10987	0.661886	-0.868945	-1.81409	-0.00367258	-0.596649	0.201481	-0.704435	-0.592142	-0.691813	0.218444	0.293869	-0.843038	-1.49174	1.04255	-1.59732	-0.662935	-1.53189	-0.512873	-0.291429	0.299334	0.492167	2.33175	0.0445165	0.116632
P55001	P55001	MFAP2	Microfibrillar-associated protein 2	1.23741	-3.52138	0.89423	4.6006	-0.0438007	1.83226	-0.112437	-0.570013	-1.27926	-1.43941	0.802715	2.47287	0.167537	0.9283	-0.314494	1.55832	2.06676	2.43195	-1.59883	-2.54317	3.04997	-4.4425	-0.374016		-1.72714	2.53146	-1.33915	-1.40665	-1.12689	-0.430829	-2.54037	-0.774664	-0.676192	1.45509	0.0494781	0.91186	1.15044	1.34706	-0.42772	-0.50779	0.367848	1.02491	0.817273	0.868018	-1.05394	-1.04388
O00154;Q6ZUV0	O00154	ACOT7	Cytosolic acyl coenzyme A thioester hydrolase	0.795339	0.58927	1.3287	-0.974437	0.843826	0.0680341	-0.271375	-0.622906	0.577148	-1.21687	1.30445	0.565026	0.538245	0.642041	0.65297	1.16338	-2.53723	-3.07943	1.24541	1.0977	0.0553241	0.383343	-0.154894	0.669083	0.433757	0.0478307	0.675971	0.421253	0.65599	-0.0205779	0.359651	0.827028	0.24788	0.640444	0.877163	-1.54572	-1.21296	0.964583	-1.78313	1.23534	0.449672	-0.854477	0.473671	0.476695	0.573101	-1.25391
Q15700	Q15700	DLG2	Disks large homolog 2	1.38912	0.849523	1.36072	-1.84848	-0.0308779	-0.698278	-0.229678	-0.187078	0.977323	-0.286478	0.920523	0.750123	0.659525	0.235014	0.525502	-0.508149	-1.38581	-1.31232	0.432691	0.94244	-1.70517	1.62721	-0.132026	1.32355	1.36098	0.515737	0.931051	0.530257	0.498541	0.782862	0.0615456	0.204256	-0.0780668	0.500779	0.0790932	-0.322029	-1.39129	0.768689	-2.44964	0.649368	0.412128	0.0389388	0.536356	0.224606	0.533936	-1.04164
P50395	P50395	GDI2	Rab GDP dissociation inhibitor beta	-0.229576	0.348602	1.44301	-0.807754	1.07132	0.678989	-0.312173	-1.09684	-0.12633	-0.518665	0.513795	0.100811	-0.164471	-0.316712	0.730643	2.55108	-0.239141	0.846252	2.27406	1.1044	0.239721	1.05888	-0.217443	0.365033	0.749007	-0.331294	-0.284784	-0.260972	1.62105	0.0887454	0.61765	0.692585	-0.142402	-0.450499	0.278635	-1.65711	-0.97196	-0.719133	0.730205	0.699581	-0.240298	-1.91558	-0.459529	1.87132	-0.0944249	0.0255397
Q96PU8	Q96PU8	QKI	Protein quaking	0.94367	0.630681	-1.17502	0.221389	0.486225	1.69003	0.293617	-1.00649	0.00470405	-1.27133	0.94367	0.94367		0.992618					0.905737	0.110727	2.05315	0.33858	0.411586	0.543321	-0.676412	-0.178826	1.1484	0.549502	1.12232	-0.000265196	0.290445	0.667845	-0.261311	-0.650815		0.776691	-1.03154					0.941381	-1.46116	0.598766	-0.594996	0.516011
P08246	P08246	ELANE	Neutrophil elastase		-0.0623081	0.301768	0.069164	1.12094	1.60638			-0.750008			0.49392	0.00823223	-0.015555		0.348421		0.602411	1.24576	1.27329	0.580946	-0.194894	1.27892				-0.202095		-0.518822	1.06314	1.6017	0.157294	0.0991314	-0.00687339	3.37002	-2.45025	1.03512	-1.07051	-0.417747	-0.165257	-0.40857	1.34179	-1.6349	0.561912	0.310851	1.60747
P28838	P28838	LAP3	Cytosol aminopeptidase	-1.42456	-0.295221	-1.03513	0.211035	0.288921	-2.2813	1.26249	-0.178393	-0.684649	0.288921	0.912006	-1.26879	-0.816169	-1.92438	-0.679295	-0.169938	1.01433	-1.33474	-2.31923	-1.24487	0.800429	-3.08939	-0.999106	-0.784511	-1.10455	-1.36206	-1.80702	0.30944	2.01034	0.243496	-0.000779914	0.838283	-0.119971	-0.453048	-1.05741	1.65083	-0.401287	-1.59379	0.444323	-1.35282	-0.433928	0.0491101	0.478259	1.53608	-0.296655	1.24861
P59998	P59998	ARPC4	Actin-related protein 2/3 complex subunit 4	0.499003	0.349308	1.69657	0.573851	1.17263	1.12273	0.573851	-0.174626	0.224562	-1.64663	0.898191	0.224562	2.55258	0.605647	1.82938	3.37683	-0.297077	0.0045887	1.25099	0.128644	1.07735	0.69697	0.511391	0.241368	0.301561	0.407128	0.854564	0.300019	-0.497095	0.633342	0.0211837	2.60834	0.718359	0.39827	0.130016	0.957101	-0.189491	0.653025	-1.10717	0.859924	-0.687412	-1.919	0.0773454	1.0099	0.444223	-0.37467
Q99798	Q99798	ACO2	Aconitate hydratase, mitochondrial	-0.314581	0.164367	-0.0751071	-2.23037	-0.793529	-3.88492	-0.423433	-1.14186	-0.401663	0.534463	-0.292811	-1.4031	1.49732	0.825875	0.932918	0.812722	-2.91454	-2.27144	-1.56435	-0.761974	-1.81212	-0.845005	0.536866	0.657753	-1.05845	-1.10932	-0.40135	-0.570608	0.889983	-0.782985	-0.221282	0.915528	0.179075	0.144662	0.759809	-3.03019	-1.02366	0.485023	-0.848447	1.81395	0.187065	-1.42128	0.612016	0.0199277	0.894172	-0.930026
P51693	P51693	APLP1	Amyloid-like protein 1	1.53202	-1.12624		4.31839	0.699308	-1.03016	0.475117	9.41072	-1.28638	1.21174	1.91634	-0.998136	0.561868	0.955924	1.36846	-0.216547	0.535468	0.978044				-1.91074	1.01648	-2.4213	-2.60658	-0.822239	-1.18107	1.23357	-2.23174	1.02791	-0.915513		-1.2842	0.373406	-0.2278	0.0867339	0.767534	0.596363		-1.17324	0.143138	1.27201	0.800992	-0.710498	-0.84927	-1.21417
Q9NZB2;Q5T035	Q9NZB2	FAM120A	Constitutive coactivator of PPAR-gamma-like protein 1	-1.06736	-0.204776	-1.78618	1.23287	-0.102087	0.657811	0.781037	-0.800372	-0.451229	0.924802	-1.45758	-0.677145	-2.19579	-1.21154	-1.83997		-1.52086	-1.68251	-0.959797	-0.962058	0.787881	-0.991606	-0.114686	-0.751215	-1.06357	-0.305927	-0.707572	-0.1854	0.230923	-0.146933	-1.00707	-1.51164	-1.41106	-0.771613	-1.67174	-0.953712	-1.17196	0.626257	-1.53726	-0.19796	-1.28044	1.75849	0.359258	0.205025	0.519315	0.455708
P35998	P35998	PSMC2	26S proteasome regulatory subunit 7	1.08829	0.580408	0.622732	-2.38224	0.199497	0.0725261	-2.42456	1.34223	0.707379	0.411114	0.792026	0.918996	0.0869549	-3.16164	-1.0401	-2.09269	-3.24577	-3.1842	-0.273016	0.104578	1.20352	0.616145	-0.24988	-0.146979	1.04817	-0.5186	0.313964	-0.133312	1.94076	1.39697	1.72406	-0.814794	-2.07303	0.389958	0.246518	1.34644	-3.68801	-0.175966	-0.842661	-0.338143	0.761009	0.995808	-0.646643	1.31967	1.22922	-1.50674
Q15149	Q15149	PLEC	Plectin	0.73628	0.252751	1.17951	0.776574	-0.35166	4.48363	1.82422	1.42128	-0.190484	0.816868	1.01834	1.62275	1.95088	1.21559	2.0422	2.29329	2.66586	1.38394	2.41933	1.8778	3.50828	0.617138	-0.393642	-0.162516	-1.396	-0.690493	1.28838	-2.06663	2.68373	0.922021	2.09842	1.165	1.71814	1.85863	0.30734	3.60637	2.45097	-1.24098	0.744062	-1.67726	-0.653152	1.15376	0.33834	0.250724	-0.315435	-0.0344033
Q16853;O75106	Q16853	AOC3	Membrane primary amine oxidase	-0.88252	-3.67895	-0.734632	2.50547	0.0182536	1.18792	1.4568	-2.52274	-0.815298	-0.156523	-1.20519	-0.277523	0.00331371	0.35548	0.380047	1.40965	1.1326	2.85383	-1.26275	-0.826897	0.902189	-2.01026	0.288428	-2.85898	-1.20853	1.12338	-0.599288	-1.45661	-1.2892	-0.0671213	0.791734	0.309154	-0.347143	-0.467035	0.683562	0.297241	1.00878	-0.38519	-1.91483	-0.101201	0.201712	1.63647	0.382226	-0.289609	-1.03747	0.673565
P42765	P42765	ACAA2	3-ketoacyl-CoA thiolase, mitochondrial	-1.30348	-0.261085	-0.749014	0.359916	-0.194549	0.182487	1.15835	-0.81555	-0.704657	-0.238906	-0.926443	-1.50309	-0.464989	-1.16405	-0.625867	-2.45969	-5.37221	-2.39492	0.613542	-0.578622	1.24577	-2.0993	-0.158805	-0.0256335	-1.39337	-0.814674	-0.626948	-0.551041	-0.399231	-1.63359	-0.740974	0.0256267	0.117655	-0.728489	-0.41418	-0.245736	-3.42773	-1.20919	0.0653602	-0.0814527	0.110059	0.293073	0.536474	1.82212	0.0480911	0.339838
P35579;REV__Q5T655;REV__Q08AF3;REV__Q9UKV3	P35579	MYH9	Myosin-9	-1.83194	-0.566324	-1.75661	1.09103	0.202085	-0.144453	1.21156	0.0514165	-0.837528	-0.716993	-1.31967	-0.430723	-2.92228	-2.24455	-2.93417	-0.846216	-1.21261	0.400366	-0.304176	-0.953686	0.928334	-1.49175	0.081255	-1.98976	-1.05265	-0.579431	-0.479539	-0.358378	-1.28802	0.189818	0.412799	-1.35149	-0.216398	-1.60423	1.51792	0.206415	1.3172	-1.09389	0.212005	-1.43856	-0.344288	1.40067	-0.047335	1.18237	-1.14867	0.448191
Q86WG3	Q86WG3	ATCAY	Caytaxin	1.34493	-0.0806243	1.10734	-1.69375	0.219492	-1.2936	-1.59371	1.05732	-0.40575	1.31992	0.732191	0.844735	1.3891	0.662923	0.799408	-1.14165	-4.32222	-3.93456	0.247437	1.11834	-1.14105	0.857251	-0.35134	0.593135	0.71023	0.561406	0.719778	0.253662	1.1184	1.0298	0.551556	-0.15622	-0.433266	0.688665	-0.104927	-3.39682	-1.57626	0.870653	-1.35391	0.914606	0.398178	-0.45094	0.559538	-0.833938	1.41415	-1.48355
Q16849	Q16849	PTPRN	Receptor-type tyrosine-protein phosphatase-like N	1.32714	0.972887	0.352938		-0.76297		0.0695332	-0.922385	-0.603554	0.0518203	0.388364	-0.975524	1.96236	-1.27314	0.956995	-0.495551		0.194523	-2.22866	0.0529444	-1.93956	-0.274036	-1.85107	0.825036	-0.18273	-1.87759	1.40027	0.174768	-0.726103	-1.43926	-0.565005	0.464857	-0.829887	-1.18426	-4.78925		-3.34996	0.0425895		1.26695	-0.391756	-0.282701	0.609779	-1.10795	1.59562	-0.359599
O75899	O75899	GABBR2	Gamma-aminobutyric acid type B receptor subunit 2	0.27269	0.152146	-0.477363	-0.530939	-1.44172	-1.80335	-0.825603	0.33966	-0.263062	0.995957	0.0048141	-0.316638	0.945294	0.379403	1.16232				-0.783029	-0.337311	-2.37898	-0.491284	-0.995307	-0.0699983	0.0173074	-0.572473	-0.207038	-0.38985	0.344251	-0.437541	-0.0511168	-0.788405	-1.18632	-0.144343	-1.60966			1.27342		0.740712	0.302104	-0.138227	0.421854	-1.78019	0.31002
Q9Y4F5	Q9Y4F5	CEP170B	Centrosomal protein of 170 kDa protein B	0.497	0.781046	-0.284125	-1.53393	-1.03685	-2.75532	-0.610778	0.18455	0.113539	0.738439	-0.1279	-0.0284842	0.587958	0.270693	0.629099	-0.685373		-1.37081	-1.68553	-0.341621	-4.4085	0.019051	-0.585287	0.236015	-0.0348717	-0.80982	0.236446	-0.137102	-0.127531	-0.134786	-0.757211	-0.138384	-0.197648	0.662893	0.0997582	-0.202044	-0.243878	0.977046	-0.910598	0.832797	0.356213	0.0493788	0.647004	-0.145866	0.741996	-2.31244
Q9Y285	Q9Y285	FARSA	Phenylalanine--tRNA ligase alpha subunit	1.49648	-0.470531	-0.418768	-1.66109	-0.185833	-0.574058	-1.11757	1.08237	0.46121	0.823554	0.409447	0.512973	-1.84389	-0.868371	-0.026559	-0.816111	-4.08145	-5.22659	-0.663618	0.458547	1.35461	0.130233	0.0533213	0.987133	1.55797	-0.0323475	0.665314	0.645292	1.03633	-0.443567	0.586424	-0.309987	-1.47174	0.607133	0.123288	-1.94657	-0.896714	0.0602499	-1.51285	0.425259	0.0492773	-0.337538	1.05041	0.860025	0.813059	-1.91127
Q8N1G4	Q8N1G4	LRRC47	Leucine-rich repeat-containing protein 47	1.05972	0.890975	0.947224	-1.69648	1.05972	-0.62775	-2.70897	0.806602	1.00347	0.469107	0.525356	0.525356	-0.144478	-0.40256	0.556459	0.17525	-0.336352	-0.377942	-0.326548	0.602318	0.892088	0.328506	-0.757642	0.790423	0.124056	-0.0994601	1.40894	0.658101	2.11505	0.196233	0.65499	0.3807	0.571492	0.636266	1.05637	0.443584	-1.03232	-0.885593	-1.85882	0.433487	-0.148399	-1.26033	0.966809	0.853176	0.885056	0.534217
P07305	P07305	H1-0	Histone H1.0	-2.11262	-0.634256	-2.11262	0.575314	0.257649	-0.84196	-0.304373	-0.316591	-0.854178	-0.463206	-1.69721	-0.695345	-1.18347	0.255667	-1.22146	-1.03495	-0.963458	0.767569	-0.940976	-1.70325	1.31884	-1.35241	0.196424	-2.29682	-1.11932	-1.02782	-0.919082	-0.0182476	-0.476667	0.590432	0.216433	-0.447711	0.973336	-0.245195	2.08928	1.03424	1.53866	-0.70832	0.508051	-1.72127	-0.748989	1.8619	0.00252733	0.559683	-0.364861	-0.249571
P07099	P07099	EPHX1	Epoxide hydrolase 1	-0.542763	-0.449854	-0.4034	0.502464	-0.4034	0.920555	1.3851	-0.380172	-1.10022	-0.264036	-0.751809	-0.124672	-0.786978	-1.69131	-0.679458	1.27437	0.0492088	-0.442762	-0.398619	-0.162469	1.45611	-1.10604	-0.355331	-1.03634	-1.54633	-0.899384	-0.767765	-0.543475	-1.01115	0.0977284	-0.297122	1.45084	0.640924	-0.693956	0.428703	1.73067	0.133379	-0.425492	1.20991	-0.326799	-1.63193	-1.10946	0.429575	1.07994	-0.206001
P41250	P41250	GARS1	Glycine--tRNA ligase	0.397986	0.505685	1.03072	-2.01178	0.411449	-0.019348	-0.961716	-0.544381	0.0210392	0.19605	0.546073	0.142201	1.01549	0.54083	1.00922	-0.609396	-3.20419	-1.37844	1.20364	0.34966	0.383657	0.558755	0.708732	-0.112842	0.265885	-0.311106	0.114822	-0.0856064	0.812741	0.8832	0.992509	-0.3144	-0.492589	0.118857	-0.488322	-0.478041	-0.48444	1.14901	-0.714038	0.460065	0.557034	0.503858	0.649881	-0.786239	0.107599	-2.28363
P04004;CON__Q3ZBS7	P04004	VTN	Vitronectin	0.438886	0.369181	0.773467	6.75411	2.41849	3.38041	2.83672	5.42973	2.47426	2.92037	3.72894	3.70106	1.45429	1.79574	1.40937	2.03223	2.76489	3.1941	-1.77173	-0.916807	0.341468	-0.983343	-0.521717	-0.8394	-0.311775	1.0561	-0.673651	-1.57345	-0.871138	-0.473637	0.724284	-0.661253	0.0184084	-0.469148	0.494478	-1.26755	0.208545	1.58274		0.104524	-1.53413	1.34264	-0.0267585	-0.953288	-0.159341	0.227662
Q9Y305	Q9Y305	ACOT9	Acyl-coenzyme A thioesterase 9, mitochondrial	-1.24011	0.699296	-0.479558	-2.1908	-1.088	-4.92878	1.07957	-0.821806	-1.31616	0.31902	-1.39222	-2.38094	0.9071	0.050446	0.534049	0.725908	-3.02481	-2.11982	-1.91619	-0.522038	-0.291438	-1.87672	-1.54915	-0.173233	-1.47626	-0.980736	-0.000896977	-0.777618	2.20513	-0.907936	0.369168	1.01918	1.07556	0.477073	1.1876	0.0386649	-1.09225	-0.0601307	-0.85237	1.18652	-0.254541	-0.557037	0.668083	1.78357	0.35854	-0.863837
Q9UKM9	Q9UKM9	RALY	RNA-binding protein Raly	-1.33073	-0.578998	-1.37495	1.33718	-0.269462	-0.343161	1.10134	-0.136804	-0.4316	-0.534778	-0.918013	-0.505299	-2.84087	-0.189276	-2.29764	0.517438	-1.06627	-0.196983	-0.0242773	-0.893932	0.899285	-1.37364	0.134018	-1.35976	-1.0926	-0.427232	-0.504196	-0.244103	-1.10613	-0.502684	0.176167	1.17774	0.0124516	0.101787	0.416751	0.827288	-0.131323	-1.42607	-1.15955	-0.536437	-0.47961	0.531937	-0.0734093	0.758721	0.134845	2.04444
Q07812	Q07812	BAX	Apoptosis regulator BAX	-0.669897		-1.61859	1.24905	0.14943	0.192552	-0.217111	0.731583	0.235675	0.106307	0.83939	0.882512	-1.2793	-0.324653	0.00159639	-2.30905	-1.90525	-0.892065	0.657379	-1.22548		-1.12523	-1.03818	-2.27347	-1.03179	-0.479591	-2.13496	0.0399474		1.05653	0.305124	1.08147	-0.546958	0.876341	-1.28563	1.67801	-0.506512	-0.386654	-0.636956	-1.6739	0.342381	0.764375	1.32652	0.912372	0.837728	-1.26426
Q8WX93	Q8WX93	PALLD	Palladin	0.209555	-0.0948563	0.580142	0.937495	0.0772022	2.71102	-0.0419152	0.646319	-0.425738	-0.50515	0.513966	0.527201	0.432545	0.706537	-0.317692	1.21502	1.40719	2.61867	0.395175	0.131776	1.307	0.46157	0.383078	0.26626	-0.043381	1.35243	0.343409	-0.727657	0.712382	0.75192	0.589569	0.904541	0.795292	-0.452782	0.234424	1.03571	1.10203	-0.869193	-1.72418	-0.228881	-0.494469	1.49028	0.371106	-0.00349935	-0.638994	1.10963
Q8N573	Q8N573	OXR1	Oxidation resistance protein 1	0.886463	-0.438099	1.24253	-1.44932	0.615853	-0.60901	-1.47781	0.10312	0.516155	0.060392	1.25677	0.986161	1.04462	0.854173	1.11786	-0.591492	-1.76663	-1.8389	1.32515	0.813172	-0.388384	1.41162	-0.543223	0.479942	0.940499	-0.201241	0.540573	-0.609531	0.693858	0.659781	1.30747	-0.626482	-0.269782	0.262662	-0.46119	-1.059	0.0187675	1.35273	-1.23873	0.766682	0.53212	0.173472	0.2442	-0.762494	0.334454	-1.92562
Q14847	Q14847	LASP1	LIM and SH3 domain protein 1	0.775248	-0.586646	0.903289	0.251442	0.519165	0.542445	-0.132682	0.589006	0.460964	-0.0279206	0.728687	0.938209	0.483279	0.580702	0.654482	-0.81082	-0.860012	-0.474604	1.16846	0.728454	1.08796	0.612656	-0.680401	0.244422	0.195862	0.240885	0.361521	-0.412246	0.44335	0.8277	1.15445	-1.13281	-0.469568	0.119616	-0.33954	-0.175744	0.325505	0.837426	-1.48269	0.151741	0.479526	1.31625	0.532973	-1.308	0.293899	-1.33156
P13637	P13637	ATP1A3	Sodium/potassium-transporting ATPase subunit alpha-3	0.15382	-0.198255	-0.424589	-1.55626	-1.01557	-2.53704	-0.889831	-0.160533	-0.198255	0.719655	-0.323996	-0.0222173	0.513452	0.474955	0.665433	-0.0528344	-2.70107	-2.75837	-1.18233	-0.588983	-2.4887	0.111701	-0.147815	-0.150757	-0.23648	-0.795723	-0.244628	-0.40267	0.222582	-0.301192	-0.175815	0.445088	0.0760574	0.348698	0.065441	-0.938378	-0.942178	0.90357	-1.17714	1.33799	0.607412	-0.654015	0.582608	0.105966	0.551492	-1.83858
P43121	P43121	MCAM	Cell surface glycoprotein MUC18	-0.251944	-0.645342	-0.813941	2.31451	0.81585	0.0665211	1.75251	-1.67567	-0.532942	-1.31974	-1.00127	-1.31974	0.347659	0.561438	0.572965	1.06812	0.787206	1.56195	-0.887199	-0.740349	0.491353	-0.983744	0.635305	-1.16124	-1.21756	0.698952	-0.768165	-0.0052697	-1.81319	-0.343355	-0.50876	-1.5499	-0.438958	0.169326	-0.793207	0.115639	0.741976	0.387514	-1.7434	-0.287642	0.183341	1.95173	0.0937181	-0.791772	-0.469577	-0.294438
Q6PIU2	Q6PIU2	NCEH1	Neutral cholesterol ester hydrolase 1	0.265412	0.934288	0.580177	-1.70187	0.0490111	-1.62318	-0.541173	-0.226408	-1.05267	1.26873	0.10803	-0.462482	-0.184892	0.344	0.205079	-0.672869			-0.366531	0.369364	-0.303594	0.631773	0.50448	0.585219	0.560769	0.178594	0.706751	0.37688	1.19427	0.0944864	1.20039	0.681563	-0.303656	0.71557	-0.182519		-0.161252	0.986964	-1.84699	1.21003	0.502664	-0.521259	0.981701	-0.649072	-0.230795
P62072	P62072	TIMM10	Mitochondrial import inner membrane translocase subunit Tim10	-0.859427	0.291084	-0.506851	-0.989324	-1.08211	-1.4718	-0.915097	-0.655305	-0.692418	0.291084	-0.451182	-0.655305	0.19735	-0.384843	1.04644	0.642064			-0.944904	-0.583344		-0.0855738	-1.18038	0.261422	-0.627781	-0.384416	-0.410717	0.198024	0.00180332	-0.693249	-1.02772		-0.987958	-1.69274	0.158878			0.328367		0.491576	1.08962		0.736015	-0.628555	-0.144714
P49961	P49961	ENTPD1	Ectonucleoside triphosphate diphosphohydrolase 1	-1.28557	-0.745431	-1.59615	2.29286	0.0242695	0.550907	0.79397	0.550907	-0.610396	-0.16478	-0.718424	-0.407843	0.338548	1.00424	0.493351	0.853581	0.856813	1.71959	-0.187406	-1.17109	0.703738	-1.38351	0.811596	-2.623	-1.17132	-0.37384	-0.652903	-0.214367	-2.4766	-0.0168839	0.823318	0.561617	0.725362	0.0701806	0.48151	0.186386	0.619284	0.355873	-0.913879	-1.35967	0.359431	1.20212	1.11963	0.38704	-0.572544	-1.45454
P16144;REV__Q9BT49	P16144	ITGB4	Integrin beta-4	-1.15563	-0.325051	-1.02675	3.41256	0.276404	1.35043	1.39339	-0.0529646	-0.625779	0.161841	-0.138887	-0.453935	0.180928	0.243079	0.179434	-0.164353	0.49448	0.931264	-0.79338	-0.0236213	1.2618	-1.42561	0.342691	-1.12593	-2.22467	-0.695538	-0.840595	-0.438211	-0.300292	-0.542507	-0.0154818	0.760764	1.50268	0.554044	0.0586425	1.52981	1.36919	0.326007	-0.733747	-1.89755	-0.186174	1.54519	0.972566	-0.744533	0.638723	-0.419059
Q99685	Q99685	MGLL	Monoglyceride lipase	-2.786	0.643878	2.44288	-0.768425	1.66948	1.80398	-1.10469		0.576626		0.828823	-0.213591	1.23236	1.35066	0.392139	-0.0533961			2.61867	1.38294	0.46869	0.859698	0.0918335	0.861798	0.594934	1.43133	-0.176564	0.620589	-0.528724	-0.518626	-0.213285	-0.179367	0.178991	-0.81322				0.973362	-1.74943	-0.686805	0.881556	0.904579	0.473749	-1.23145	0.00544305
Q14141	Q14141	SEPTIN6	Septin-6	0.93547	-0.497323	1.38977	-1.51076	0.620954	-0.654581	-1.38845	-0.567216	0.725793	0.551062	0.93547	0.288966	0.786574	0.779821	0.598511	-0.302909	-7.13879	-0.978	1.39811	0.755081	-0.264051	1.4161	-1.19807	0.867727	1.07909	0.890333	0.607424	-1.31886	1.35775	0.507169	0.919264	1.01475	0.802591	0.308369	0.744345	-0.244782	-0.700943	0.295175	0.0925994	1.2297	0.488039	-0.204538	0.457781	0.434442	0.455799	-2.4081
Q15369	Q15369	ELOC	Elongin-C	0.733018	0.628817	0.83722	-2.28882	-0.256895	-0.361096	-2.08042	-0.282945	0.0817598	0.83722	1.04562	1.14982	1.0389	1.07277	1.40314	-0.460291	-1.4969	-0.716098	0.0256708	0.582618	-0.775037	0.658968	-0.0529838	0.325478	0.71101	0.229696	0.534695	0.468621	1.21035	0.996974	0.845403	-0.407226	-0.122485	0.476834	-1.0224	-0.732591	0.00149235	0.920087	-1.25436	0.464491	0.717566	1.31351	0.0480401	-0.510517	0.43101	-1.90375
P55795	P55795	HNRNPH2	Heterogeneous nuclear ribonucleoprotein H2	0.0957282	1.05039	-0.146726	1.06555	0.838245	0.641251	0.914012	-0.601328	0.353336	-0.752862	-0.131573	0.0351147	0.381425	-0.00988903		1.54771		-0.449045	0.464177	0.656592	1.20365	0.181028	1.20811	0.313903	0.663199	0.591702	0.562019	0.869886	0.191997	-0.594446	-0.476791	1.23869	0.691709	0.279495		1.06565	-0.133707	-1.81196	1.01468	0.0358055	-0.130059		0.168598	1.19191	-0.468976
O15145	O15145	ARPC3	Actin-related protein 2/3 complex subunit 3	-0.158031	-0.565129	0.972798	-0.203264	1.1085	0.791865	-0.203264	0.475233	0.565699	-0.519896	-0.610362	1.1085	-0.718531	-1.10326	0.852785	2.27901	-3.17412	-2.51406	0.383922	0.720129	1.01821	1.37583	-0.200093	-0.128493	-0.225837	-0.140174	0.471026	-1.00831	1.08578	1.28224	2.22318	1.7382	0.0513636	-0.398643	1.36653	-0.707842	-0.187735	-1.23306	-0.782681	1.48236	-0.953075	-0.744834	0.470142	1.70863	-0.056099	-0.11446
P00915	P00915	CA1	Carbonic anhydrase 1	-0.373084	-0.703882	0.518635	-0.905238	0.0440105	1.48227	1.43912	-0.761413	1.85621	-0.157345	0.115923	0.346044	-0.362065	0.230392	-0.351063	0.0925189	0.0978143	1.52214	3.77267	0.417274	0.521457	0.451386	-0.0492741	-0.207963	-0.58371	0.67021	0.280665	-0.550442	-0.00504736	1.85533	1.47651	0.469978	0.606782	-0.647217	-0.649826	-1.56064	0.962992	-0.311287	0.423809	-1.39802	0.0839358	0.518311	-0.999371	0.927409	0.115999	1.80567
O75915	O75915	ARL6IP5	PRA1 family protein 3	-0.261005	-1.23295	-0.349364	-1.23295	-1.984	-1.14459	-0.879515	-0.0401085	-0.526081	1.81542	-1.27713	-1.45385	0.0593134	-1.60331	0.760928	0.212998	-5.70087	-2.8177	-0.965905	0.254687	-0.57997	-1.19416	-1.33998	-1.63366	-0.923402	-1.62933	0.856266	-0.931879	2.02421	-0.864357	-0.574804	1.00978	0.248049	-0.301733	1.1661	-2.05159	-1.99022	0.643634	-0.802283	0.820557	-0.845026	1.32678	1.07374	-0.560178	0.291693	-1.79403
P56385	P56385	ATP5ME	ATP synthase subunit e, mitochondrial	0.249471	-0.192089	-1.15549	-1.91819	-1.9784	-2.86152	-1.19563	-1.25585	-1.05514	-0.131876	-1.63719	-0.854428	1.5068	0.895745	1.1975	0.290376	-2.04594	-0.638351	-0.664322	-0.678674	-1.95602	-0.781672	-0.773235	-0.722645	-2.09083	2.45006	-0.468302	-0.995877	0.145097	-0.415932	-0.696954	0.619732	0.621853	-1.12767	0.170916	-1.08041	-1.48324	0.415112	-0.267944	1.12676	1.71436	-0.943701	0.352371	-0.806638	0.546151	-0.680093
Q12874	Q12874	SF3A3	Splicing factor 3A subunit 3	-1.49648	-0.48376	-1.28629	1.33149	0.108584	0.1468	1.40792	-0.464652	-0.273574	-1.34361	-1.13343	-0.732162	0.206792		0.693522				-0.400843	-0.784893	1.42122	-1.29272	0.349163	-1.5519	-0.902225	-0.571374	-0.551971	-0.126139	-0.405267	-0.776922	-0.815044		0.929819	0.692203				0.216431	1.28233	-0.063687		-1.08579	0.17758	0.952187	-1.47905
P02751	P02751	FN1	Fibronectin	-1.33662	-1.17793	-1.29334	2.9049	0.336903	-0.398872	1.92387	0.942835	-0.961524	-0.225749	-0.384445	0.192633	0.252092	-0.0530544	0.0536322	1.11552	2.70284	2.0093	-0.44895	-1.39919	0.808115	-2.19025	0.523914	-2.18859	-0.926416	0.541704	-1.25757	-0.580882	-1.33913	0.295281	0.625639	-1.10431	1.23972	0.14653	-0.192805	0.351018	0.832286	-0.299199	-0.090657	-2.35248	0.292756	1.1801	-0.407996	0.681566	-0.443701	0.606523
Q9C0D0	Q9C0D0	PHACTR1	Phosphatase and actin regulator 1	0.458109	0.385528	-0.243503	-1.47737	-0.678986	-2.40882	-0.957211	0.0710129	-0.255599	-0.00156759	-0.0620514	-0.340277	0.537816	-0.628918	0.177737	-0.188577	-5.0437		-1.64819	-0.229258	-1.71893	-0.0213938	-0.837377	-0.286036	-0.0838401	-0.774651	-0.012107	0.145122	0.355958	-0.787083	-0.182912	0.399689	-0.958786	0.453379	0.833673	-3.3626	-1.5861	0.851127	0.0794997	1.62278	-0.130821	-1.42761	0.271825	-0.535257	0.95091	-1.51232
P35813	P35813	PPM1A	Protein phosphatase 1A	1.14293	-0.305765	1.75291	0.593952	0.487206	-0.199019	-2.12045	-0.869994	0.471956	0.36521	0.654949	0.654949	0.834954	0.455941	0.895479	1.04234	-2.48664	-1.14086	2.53641	0.3926	-0.519301	1.73396	-0.554042	0.358177	1.37492	1.11645	0.0530209	-0.844861	0.462726	0.775645	0.401806	0.679859	0.240913	0.5896	-0.00167313	-0.685912	-1.37401	0.416513	-2.34769	0.795641	0.22673	-1.1671	0.870216	0.38836	0.516068	0.306346
O76024	O76024	WFS1	Wolframin	0.088003	0.675141	-0.36866	-0.216439	-0.868814	0.0445113	0.283716	-0.216439	-0.455643	-0.325168	-0.89056	-1.21675	1.50287	0.659791	1.9101	0.481443	-0.892284	-1.20049	-1.03992	-0.93239	0.602359	-0.490317	-0.879843	0.265143	-0.833422	-2.35278	0.574241	-0.583014	-0.2036	-0.486306	-0.134151	0.0381362	0.258027	1.13873	0.390003	-0.0180334	0.30589	0.653778	-0.342385	0.194966	0.809009	1.08062	0.340236	-1.68947	0.619557	-1.79567
Q86UW8	Q86UW8	HAPLN4	Hyaluronan and proteoglycan link protein 4	-0.0161844	0.0667754	-0.0853177	-0.320371	-0.500117	-2.51881	-1.89661	0.108255	0.868721	0.481575	-0.168278	-0.00235778	-0.27031	-1.03631	-1.24932	-0.38362			-1.02661	-0.849228	-2.57073	0.0914431	1.48945	-0.957449	0.575883	-0.441089	-1.14136	-0.0716824	0.217355	-1.077	-1.65353	-1.73172	-0.943056	3.75164	-0.336137			0.309601		0.416134	-1.09712	1.66811	0.198128	-0.205145	-1.28971
P62633	P62633	CNBP	Cellular nucleic acid-binding protein	-0.390095	-0.917635	-0.52198	-1.3001	0.335272	0.124256	-1.31329	0.295706	0.163821	-1.02314	-1.36604	-0.324153			0.94424			-0.783442	-0.598675	-0.628456	0.907141		-1.40736	-0.113678	-1.08057	-0.986702	-1.06005	-1.21101	0.227572	-0.498936	0.318998		-0.555087	-0.053972			-0.732531	-1.30383			0.649588	1.30815	-0.910154		-0.800657	0.26497
P15311	P15311	EZR	Ezrin	-0.637121	0.268325	1.15451	2.75348	0.69215	2.59937	0.403178	0.364649	0.422443	-1.44624	1.19304	1.00039	2.24895	2.66991	3.92569	5.34042	2.73809	1.5775	1.24311	1.22011	1.36936	-0.0468369	-0.598518	0.17696	0.846228	0.16694	0.191596	0.899398	-0.00436741	0.0204353	0.433163	1.24555	1.02097	1.56552	0.787202	2.64231	1.10168	-0.54631	0.0262215	-1.45571	0.251025	2.07134	1.09565	-0.0406118	0.0258141	-0.771737
O75475	O75475	PSIP1	PC4 and SFRS1-interacting protein	-0.904297	-0.884167	-2.27314	1.57169	-0.360787	0.424283	0.786622	-0.843907	-0.541957	-0.0789672	-1.60885	-0.461437	-0.705308	-5.69684	0.580169	-0.227566		-0.661693	-1.83827	-0.721883	1.73008	-1.50087	-0.482825	-1.22814	-0.785288	-0.850272	-0.340057	-0.265659	-0.319086	-0.242196	0.0906145	0.694315	-3.79568	-3.32342	1.79641			-0.946482		-0.727407	0.888686		-0.776038	1.475
Q14247	Q14247	CTTN	Src substrate cortactin	1.18436	-0.407661	-0.282796	-0.907118	0.591254	-0.126716	0.840983	-0.220364	0.403958	-0.0642837	-0.00185149	0.778551	-0.238031	0.0155186	0.225236	-0.599942	-1.26552	-0.747977	0.183245	0.882584	2.61927	0.17142	-0.465371	0.373815	-0.543041	-0.379943	0.948875	-0.286448	0.765998	0.953567	1.70579	-0.464697	-0.269977	0.235303	-1.01675	-0.595947	0.0765502	0.603949	-2.02694	0.180436	0.354684	1.11213	0.953982	-1.00431	0.40667	-0.95323
P19634;Q9UBY0	P19634	SLC9A1	Sodium/hydrogen exchanger 1	-1.15707	-0.360967	-0.795206	-0.602211	-0.771081	-1.1812	-0.0714749	-0.360967	0.242142	1.20712	-1.90493	-0.529838	-3.25924	-2.02487	-1.26687	-2.4841		-0.805186	-0.271288	-1.08612	0.02221	-0.335237	0.0370447	-1.45366	-0.0524056	-0.804299	-2.32204	-1.33009	-0.618971	0.654077	0.793701	0.570838	-0.994187	1.16487		0.0112378	-0.450163	0.418191		0.660238			-0.141823	-0.191752	1.05146	-1.79632
P50895	P50895	BCAM	Basal cell adhesion molecule	-1.52503	-1.80379	-0.781658	2.05244	-0.456434	0.921897	1.91306	-1.21529	-0.890066	-0.42546	-1.1998	-0.42546	-0.806418	0.436757	-0.320257	0.486366	1.52935	2.73684	-0.94242	-0.539179	1.35635	-1.69027	0.992336	-1.59051	-1.59504	0.448585	-0.886798	-1.12786	-1.51721	-0.997433	0.630201	-0.495855	0.259486	-0.22699	0.00376011	1.16984	1.13221	-2.13274	0.268892	-0.80363	0.253383	1.01004	0.28301	0.385779	-0.786957	1.32772
P00918	P00918	CA2	Carbonic anhydrase 2	1.24623	0.755264	1.59692	-1.68203	1.14102	0.527316	-0.0688563	-0.0162529	0.527316	0.737729	0.159092	-0.27927	-0.384001	0.377854	-0.280065	0.159706	1.04748	1.5759	4.08128	0.644396	0.815179	0.432359	-0.504087	0.554942	1.13306	0.448522	-1.089	-0.157275	0.994779	0.957201	-0.205111	0.393365	0.754306	-0.318482	0.440033	-0.829802	0.891424	-0.544528	0.792579	-1.43894	-0.195226	0.364384	-1.22156	0.862242	-0.267894	1.86537
P11277	P11277	SPTB	Spectrin beta chain, erythrocytic	-0.63044	0.195264	-0.671725	-0.238231	-0.0524472	0.649401	3.37422	0.628759	0.752614	0.298477	-1.08458	-0.300158	-0.574105	0.0961375	-0.51016	0.122399	0.514509	0.840548	1.27442	-0.136541	2.12734	-0.671025	0.0989507	-0.795304	-0.544473	-0.0121274	0.314945	1.01427	0.810273	2.07709	1.71141	0.123417	0.421244	0.463626	0.693591	-0.824797	0.961481	-0.370834	0.279266	-1.43771	-0.344201	1.33599	-1.18584	1.01127	-0.148162	1.42843
P17661	P17661	DES	Desmin	-0.587441	-0.587441	-0.670846	0.184051			-0.858506	-0.82723		-0.347653	-0.639569	-0.931485	0.199701	0.123298	0.0717211	1.02597	1.04394	1.29328	-0.946373				-0.552863		-0.55103	-0.341072	-0.770914			-0.426501		-0.047891	0.425934	-0.524181	0.694069	-0.440637	0.321077	-1.14666	0.294867	-0.857494	-0.219653	1.28535	-0.395364	1.15756	-1.58869	0.910792
Q12905	Q12905	ILF2	Interleukin enhancer-binding factor 2	-1.22533	0.23225	-1.56169	0.778841	-0.160174	-0.0200227	0.764826	-1.23934	-0.776841	-0.132144	-1.4776	-0.72078				-0.0575285			-0.952509	-0.522063	0.772095	-1.4364	0.542571	-0.951629	-0.543847	0.14841	-0.731442	-0.00975888	-0.404633	-1.3614	-0.603825	-1.73881			5.37221	0.346071				0.10226			0.944941		-1.0472
Q86V81	Q86V81	ALYREF	THO complex subunit 4	-0.851425	-0.397659	-1.75896	1.24724	-0.695443	-0.213317	1.72937		-0.652902			-0.808884	0.624968	0.632735	1.34081	0.463745	-1.32171	-1.30054	-1.48977	-0.406113	0.875218	-1.55878	-0.430993	0.0409956	-0.985742	0.400006	-0.218494	-0.0459319	-1.18067	-0.596177	-0.641718	-1.07302	-0.35602	0.0350824	-1.44494	-0.391437	-0.624335	-0.0598152	-1.34209	0.215736	0.295436	2.20129	0.629027	-0.766621	-0.0742651	-1.10758
P13797;Q14651	P13797	PLS3	Plastin-3	0.0196716	-0.281937	0.543517	-0.139069	1.14673	1.46422	-0.329559	0.480021	0.876874	-0.123195	0.543517	0.749881	-0.784928	-0.474467	0.75038	1.81916	-2.00386	-0.712554	2.01086	0.148033	1.99432	0.235638	0.0957497	0.0702046	0.0976784	0.134929	-0.00228872	-0.809622	0.289774	1.28432	0.916448	1.17608	0.0570071	0.638168	2.22645	0.881985	2.3577	-0.185714		-1.33977	0.81453	-0.697491	0.828317	1.90277	-0.597141	-0.145743
Q9Y2I8	Q9Y2I8	WDR37	WD repeat-containing protein 37	0.494442	-0.144858	-0.164836	-1.78307	-1.68318	-2.20261	-1.08383	0.19477	0.0749013	1.01387	0.41453	-0.544421	0.759766	0.514492	0.964471	-0.0525537	-2.94753	-2.30695	-1.46505	-0.43953	-2.49751	-0.0759175	-0.95474	0.457275	-0.404065	-1.23699	-0.164939	-0.0886027	0.338862	-0.329946	0.351567	0.705465	0.437533	0.522611	0.26176	-0.665671	-0.743444	0.953896	-1.48504	1.18632	0.339839	-0.859946	0.369646	0.412234	0.829636	-1.61566
Q86UX2	Q86UX2	ITIH5	Inter-alpha-trypsin inhibitor heavy chain H5	-1.65414	-0.876477	-0.715582	2.24757	0.839737	0.410683	1.48332	0.0754854	-0.206081	-0.192673	-0.702174	0.424091	0.0764872	-0.773491	-0.835172	1.86249	2.81472	3.27218	-0.712293	-0.594023	0.9705	-1.63675	0.531624	-2.08481	-1.59051	-0.106176	-0.0885051	-0.145902	-2.08304	0.0527609	0.396989	0.303738	-0.519039	-1.77938	0.464227	0.70903	1.18101	-1.57195	0.571739	-1.95043	0.216984	0.842777	0.311498	0.727496	-0.198907	0.0657128
P35241	P35241	RDX	Radixin	-0.737062	0.0543566	-0.442581	2.20775	0.330433	0.698535	2.0237	0.0911668		-0.25853	0.312028	-0.460986	0.0198824	0.920701	0.564778	0.0642766	1.44796	1.6197	-0.632074	-0.493399	0.00356754	-1.49937	0.746465	-0.0413843	-0.670096	-0.949601	-0.906636	-0.368804	0.122752	-0.824937	-0.163391	-0.210618	-0.280867	-0.436763	-0.873751	0.619814	1.33394	-0.0208114	-0.17211	-1.60269	0.547924	2.28919	0.287551	-0.519454	-0.00624221	-0.706223
Q9BPW8	Q9BPW8	NIPSNAP1	Protein NipSnap homolog 1	0.101897	0.692517	-0.332382	-0.836145	-0.471351	-2.39955	-0.523464	-0.558207	0.345094	0.987826	-0.332382	-0.106557	1.20733	0.431606	1.26188	-0.0843292	-4.29798	-3.26577	-1.70096	-0.576189	-1.68866	-0.0403876	-0.889364	0.380115	0.116013	-0.786533	-0.332792	-0.0489789	0.664007	-0.575947	-0.559351	0.156844	-0.336564	-0.074751	-0.00714881	-1.86003	-1.54581	1.02765	-0.866444	1.42889	0.0347322	-0.944863	0.723424	0.471257	0.575817	-1.52369
P31937	P31937	HIBADH	3-hydroxyisobutyrate dehydrogenase, mitochondrial	-0.586535	0.178056	-0.609705	-0.864568	-0.192655	-2.2779	0.432919	-1.58282	0.247564	0.247564	-0.517027	-1.21211	0.0789367	0.720933	-0.950764	0.863885	-0.0246821	0.865497	-1.65114	-0.694187	-0.352524	-0.980088	1.08541	0.790303	-0.821111	-0.777356	-1.3126	-0.521174	0.260554	-1.1869	-0.179339	0.546687	0.654887	-0.180235	-0.139483	-0.0524084	-0.622606	-0.189931	0.946102	1.31822	-2.041	-0.225815	0.741586	0.396047	-0.947951	-0.503113
[truncated: 823 more rows]
[truncated: 13 more columns]

## Sheet: Meta CAA vs AD
UniProt Accession	Protein_ID	Genes	Names	p_value	B.H. p_value	Mean Z CAA	Mean Z AD	Mean Z CAA minus Mean Z AD	Hedges_G_CAA_vs_AD	CI_lower	CI_upper	Absolute FC (CAA/AD)
[truncated: 1,677 more rows]

[truncated: 3 more sheets: Meta APOE, Meta SexDif, Meta Brain Region]
